# Supplementary material for: Promiscuous potato: elucidating genetic identity and the complex genetic relationships of a cultivated potato germplasm collection
Source: Front Plant Sci. 2024 Jul 1;15:1341788. doi: 10.3389/fpls.2024.1341788 (PMC11246962; doi:10.3389/fpls.2024.1341788)
Supplement: Supplementary file 1 [file Table_1.xlsx]

## Sheet: 3860 accessions
Accession number	Accession name	GENUS	Species acronym	Taxon Name	DOI	Country name	Latitude of collecting site	Longitude of collecting site	Estimated ploidy based on SNP data
700001	Cuchillo Paki	Solanum	adg	S. tuberosum subsp. andigena	10.18730/8T40	Peru	-12.3989	-74.872	4x
700002	SA-12	Solanum	adg	S. tuberosum subsp. andigena	10.18730/8T51	Peru	-12.1385	-75.2568	4x
700005	Suyto Muru Ñawi	Solanum	adg	S. tuberosum subsp. andigena	10.18730/8T62	Peru	-12.1385	-75.2568	4x
700016	SA-226	Solanum	adg	S. tuberosum subsp. andigena	10.18730/8T73	Peru	-12.1385	-75.2568	4x
700019	SA-269	Solanum	adg	S. tuberosum subsp. andigena	10.18730/8T95	Peru	-12.1385	-75.2568	4x
700020	SA-289	Solanum	adg	S. tuberosum subsp. andigena	10.18730/8TA6	Peru	-12.1385	-75.2568	4x
700030	Mataj	Solanum	adg	S. tuberosum subsp. andigena	10.18730/8TB7	Peru	-12.1385	-75.2568	4x
700031	Walash	Solanum	adg	S. tuberosum subsp. andigena	10.18730/8TC8	Peru	-10.5145	-76.519	4x
700035	Pumaya SA-421	Solanum	adg	S. tuberosum subsp. andigena	10.18730/8TD9	Peru	-14.059	-71.4935	4x
700050	Ricran Paltacc	Solanum	adg	S. tuberosum subsp. andigena	10.18730/8TGC	Peru	-13.4786	-73.3815	4x
700061	SA-678-a	Solanum	adg	S. tuberosum subsp. andigena	10.18730/8THD	Peru	-12.1385	-75.2568	4x
700070	Carrasco	Solanum	adg	S. tuberosum subsp. andigena	10.18730/8TJE	Peru	-11.7757	-75.4967	4x
700072	SA-771	Solanum	adg	S. tuberosum subsp. andigena	10.18730/8TKF	Peru	-12.1385	-75.2568	4x
700090	SA-983	Solanum	adg	S. tuberosum subsp. andigena	10.18730/8TPJ	Peru	-12.1385	-75.2568	4x
700095	SA-1013	Solanum	adg	S. tuberosum subsp. andigena	10.18730/8TRM	Peru	-12.1385	-75.2568	4x
700098	SA-1030	Solanum	adg	S. tuberosum subsp. andigena	10.18730/8TSN	Peru	-12.1385	-75.2568	4x
700099	Ogora	Solanum	adg	S. tuberosum subsp. andigena	10.18730/8TTP	Peru	-8.8177	-77.3081	4x
700100	SA-1034a	Solanum	adg	S. tuberosum subsp. andigena	10.18730/8TVQ	Peru	-12.1385	-75.2568	4x
700110	Puka Q'ewillo	Solanum	adg	S. tuberosum subsp. andigena	10.18730/8TWR	Peru	-12.1385	-75.2568	4x
700112	SA-1128	Solanum	adg	S. tuberosum subsp. andigena	10.18730/8TYT	Peru	-12.1385	-75.2568	4x
700114	Lengua de Vaca	Solanum	adg	S. tuberosum subsp. andigena	10.18730/8TZV	Peru	-6.8169	-78.7313	4x
700116	Chokencho	Solanum	adg	S. tuberosum subsp. andigena	10.18730/8V0W	Peru	-12.1385	-75.2568	4x
700118	SA-1145a	Solanum	sol	Hyb	10.18730/8V1X	Peru	-12.1385	-75.2568	4x
700123	Wiqlush Rojo	Solanum	adg	S. tuberosum subsp. andigena	10.18730/8V3Z	Peru	-6.0981	-77.6267	4x
700124	SA-1183	Solanum	adg	S. tuberosum subsp. andigena	10.18730/8V4*	Peru	-12.1385	-75.2568	4x
700129	SA-1216	Solanum	adg	S. tuberosum subsp. andigena	10.18730/8V5~	Peru	-12.1385	-75.2568	4x
700130	Alqa Imilla	Solanum	adg	S. tuberosum subsp. andigena	10.18730/8V6$	Peru	-13.4572	-72.2572	4x
700142	SA-1322	Solanum	adg	S. tuberosum subsp. andigena	10.18730/8V90	Peru	-12.1385	-75.2568	4x
700144	Trompo Shiri	Solanum	adg	S. tuberosum subsp. andigena	10.18730/8VA1	Peru	-9.535	-76.8973	4x
700145	Chimbina Colorada	Solanum	cha	chaucha		Peru	-12.1385	-75.2568	3x
700149	SA-1773	Solanum	adg	S. tuberosum subsp. andigena	10.18730/8VB2	Peru	-12.1385	-75.2568	4x
700150	SA-1815	Solanum	adg	S. tuberosum subsp. andigena	10.18730/8VC3	Peru	-12.1385	-75.2568	4x
700151	Huarina	Solanum	adg	S. tuberosum subsp. andigena	10.18730/8VD4	Peru	-9.2861	-76.7009	4x
700152	SA-1861	Solanum	adg	S. tuberosum subsp. andigena	10.18730/8VE5	Peru	-12.1385	-75.2568	4x
700154	SA-1931	Solanum	adg	S. tuberosum subsp. andigena	10.18730/8VF6	Peru	-12.1385	-75.2568	3x
700164	SA-2103	Solanum	adg	S. tuberosum subsp. andigena	10.18730/8VG7	Peru	-12.1385	-75.2568	2x
700168	SA-2119	Solanum	adg	S. tuberosum subsp. andigena	10.18730/8VH8	Peru	-12.1385	-75.2568	4x
700169	Yindo Sotamari	Solanum	adg	S. tuberosum subsp. andigena	10.18730/8VJ9	Peru	-16.2459	-69.0918	4x
700170	SA-2131	Solanum	adg	S. tuberosum subsp. andigena	10.18730/8VKA	Peru	-12.1385	-75.2568	4x
700171	SA-2134	Solanum	adg	S. tuberosum subsp. andigena	10.18730/8VMB	Peru	-12.1385	-75.2568	4x
700173	Unknown	Solanum	adg	S. tuberosum subsp. andigena	10.18730/8VNC	Peru	-12.1385	-75.2568	4x
700175	Unknown	Solanum	adg	S. tuberosum subsp. andigena	10.18730/8VQE	Peru	-11.7757	-75.4967	4x
700176	Unknown	Solanum	adg	S. tuberosum subsp. andigena	10.18730/8VRF	Peru	-11.7757	-75.4967	4x
700178	Salamanka o Yana Imilla	Solanum	adg	S. tuberosum subsp. andigena	10.18730/8VSG	Peru	-16.2459	-69.0918	4x
700188	SA-2241	Solanum	adg	S. tuberosum subsp. andigena	10.18730/8VTH	Peru	-12.1385	-75.2568	4x
700189	SA-2247	Solanum	adg	S. tuberosum subsp. andigena	10.18730/8VVJ	Peru	-12.1385	-75.2568	4x
700191	SA-124	Solanum	adg	S. tuberosum subsp. andigena	10.18730/8VWK	Peru	-12.1385	-75.2568	4x
700195	Unknown	Solanum	adg	S. tuberosum subsp. andigena	10.18730/8VXM	Peru	-12.1385	-75.2568	4x
700203	Ccoyo	Solanum	adg	S. tuberosum subsp. andigena	10.18730/8VZP	Peru	-13.5246	-73.344	4x
700204	SA-2301	Solanum	adg	S. tuberosum subsp. andigena	10.18730/8W0Q	Peru	-12.1385	-75.2568	4x
700205	Unknown	Solanum	adg	S. tuberosum subsp. andigena	10.18730/8W1R	Peru	-12.1385	-75.2568	4x
700212	SA-2370	Solanum	adg	S. tuberosum subsp. andigena	10.18730/8W2S	Peru	-12.1385	-75.2568	2x
700213	Leke Chaqui	Solanum	adg	S. tuberosum subsp. andigena	10.18730/8W3T	Peru	-13.5949	-70.9564	4x
700216	SA-2453	Solanum	adg	S. tuberosum subsp. andigena	10.18730/8W5W	Peru	-12.1385	-75.2568	4x
700219	Alqa Imilla	Solanum	adg	S. tuberosum subsp. andigena	10.18730/8W6X	Peru	-13.4572	-72.2572	4x
700223	Yana Imilla o Chiar Imilla	Solanum	adg	S. tuberosum subsp. andigena	10.18730/8W7Y	Peru	-16.2729	-69.2931	4x
700225	SA-2500	Solanum	adg	S. tuberosum subsp. andigena	10.18730/8W8Z	Peru	-12.1385	-75.2568	4x
700230	Chaulina o Cholina	Solanum	adg	S. tuberosum subsp. andigena	10.18730/8W9*	Peru	-12.1385	-75.2568	4x
700233	Alqa Imilla	Solanum	adg	S. tuberosum subsp. andigena	10.18730/8WA~	Peru	-12.1385	-75.2568	4x
700234	SA-2563	Solanum	adg	S. tuberosum subsp. andigena	10.18730/8WB$	Peru	-12.1385	-75.2568	4x
700235	Chojllu o Tullka Koko	Solanum	stn	S. stenotomum subsp. stenotomum	10.18730/8WC=	Peru	-16.2459	-69.0918	2x
700236	SA-2565	Solanum	adg	S. tuberosum subsp. andigena	10.18730/8WDU	Peru	-12.1385	-75.2568	4x
700245	Puka Huejtesh	Solanum	adg	S. tuberosum subsp. andigena	10.18730/8WE0	Peru	-12.1385	-75.2568	4x
700246	Yana Waqoto	Solanum	adg	S. tuberosum subsp. andigena	10.18730/8WF1	Peru	-12.1385	-75.2568	4x
700247	SA-2659	Solanum	adg	S. tuberosum subsp. andigena	10.18730/8WG2	Peru	-12.1385	-75.2568	4x
700293	Pishgopa Chaquin	Solanum	adg	S. tuberosum subsp. andigena	10.18730/8WH3	Peru	-12.1385	-75.2568	4x
700294	SC-2565	Solanum	adg	S. tuberosum subsp. andigena	10.18730/8WJ4	Peru	-12.1385	-75.2568	4x
700300	Unknown	Solanum	adg	S. tuberosum subsp. andigena	10.18730/8WK5	Peru	-12.1385	-75.2568	4x
700304	Puka Machca	Solanum	gon	s. stenotomum subsp. goniocalyx	10.18730/8WM6	Peru	-9.3276	-77.5522	2x
700310	SS-1175	Solanum	adg	S. tuberosum subsp. andigena	10.18730/8WN7	Peru	-12.1385	-75.2568	4x
700313	Cuchipa Ismaynin	Solanum	stn	S. stenotomum subsp. stenotomum	10.18730/8WP8	Peru	-11.2649	-75.6503	2x
700316	SS-1741	Solanum	adg	S. tuberosum subsp. andigena	10.18730/8WQ9	Peru	-12.1385	-75.2568	4x
700320	SS-2174	Solanum	stn	S. stenotomum subsp. stenotomum	10.18730/8WRA	Peru	-12.1385	-75.2568	2x
700329	SS-2337	Solanum	adg	S. tuberosum subsp. andigena	10.18730/8WSB	Peru	-12.1385	-75.2568	4x
700336	Unknown	Solanum	adg	S. tuberosum subsp. andigena	10.18730/8WTC	Peru	-12.1385	-75.2568	4x
700340	Unknown	Solanum	adg	S. tuberosum subsp. andigena	10.18730/8WVD	Peru	-12.1385	-75.2568	4x
700344	Unknown	Solanum	stn	S. stenotomum subsp. stenotomum	10.18730/8WWE	Peru	-12.1385	-75.2568	2x
700347	SS-2613	Solanum	adg	S. tuberosum subsp. andigena	10.18730/8WXF	Peru	-12.1385	-75.2568	4x
700348	Unknown	Solanum	stn	S. stenotomum subsp. stenotomum	10.18730/8WYG	Peru	-12.1385	-75.2568	2x
700355	Huicllush	Solanum	adg	S. tuberosum subsp. andigena	10.18730/8WZH	Peru	-9.1796	-77.0059	4x
700356	3x-791	Solanum	adg	S. tuberosum subsp. andigena	10.18730/8X0J	Peru	-12.1385	-75.2568	4x
700357	3x-1326	Solanum	adg	S. tuberosum subsp. andigena	10.18730/8X1K	Peru	-12.1385	-75.2568	4x
700359	Unknown	Solanum	stn	S. stenotomum subsp. stenotomum	10.18730/8X2M	Peru	-13.5949	-70.9564	3x
700361	Unknown	Solanum	sol	Hyb	10.18730/8X3N	Peru	-12.1385	-75.2568	4x
700362	3x-2302	Solanum	stn	S. stenotomum subsp. stenotomum	10.18730/8X4P	Peru	-12.1385	-75.2568	2x
700365	3x-2356	Solanum	adg	S. tuberosum subsp. andigena	10.18730/8X6R	Peru	-12.1385	-75.2568	4x
700367	Yuraq Chaska	Solanum	sol	Hyb	10.18730/8X7S	Peru	-11.82	-75.38	3x
700375	Unknown	Solanum	adg	S. tuberosum subsp. andigena	10.18730/8X8T	Peru	-11.7757	-75.4967	4x
700382	Moro Camotilla	Solanum	adg	S. tuberosum subsp. andigena	10.18730/8X9V	Peru	-12.1385	-75.2568	4x
700384	Unknown	Solanum	adg	S. tuberosum subsp. andigena	10.18730/8XAW	Peru	-12.0099	-74.9019	4x
700387	Trombus	Solanum	adg	S. tuberosum subsp. andigena	10.18730/8XBX	Peru	-13.5141	-72.0698	4x
700392	Manzana	Solanum	adg	S. tuberosum subsp. andigena	10.18730/8XCY	Peru	-12.1385	-75.2568	4x
700395	SPC-9	Solanum	adg	S. tuberosum subsp. andigena	10.18730/8XDZ	Peru	-12.1385	-75.2568	4x
700396	SPC-10	Solanum	adg	S. tuberosum subsp. andigena	10.18730/8XE*	Peru	-12.1385	-75.2568	4x
700404	Yalish	Solanum	adg	S. tuberosum subsp. andigena	10.18730/8XG$	Peru	-12.1385	-75.2568	4x
700407	Sahuasira	Solanum	stn	S. stenotomum subsp. stenotomum	10.18730/8XH=	Peru	-13.4572	-72.2572	2x
700411	Mayuri	Solanum	adg	S. tuberosum subsp. andigena	10.18730/8XJU	Peru	-12.1385	-75.2568	4x
700425	Curimarca	Solanum	adg	S. tuberosum subsp. andigena	10.18730/8XK0	Peru	-11.6182	-74.7722	4x
700426	Unknown	Solanum	adg	S. tuberosum subsp. andigena	10.18730/8XM1	Peru	-12.1385	-75.2568	4x
700439	Unknown	Solanum	adg	S. tuberosum subsp. andigena	10.18730/8XN2	Peru	-11.7757	-75.4967	4x
700441	DGV-9	Solanum	adg	S. tuberosum subsp. andigena	10.18730/8XP3	Peru	-12.1385	-75.2568	4x
700442	DGV-9a	Solanum	adg	S. tuberosum subsp. andigena	10.18730/8XQ4	Peru	-12.1385	-75.2568	4x
700446	Gola	Solanum	adg	S. tuberosum subsp. andigena	10.18730/8XR5	Peru	-12.1385	-75.2568	4x
700450	DGV-17	Solanum	adg	S. tuberosum subsp. andigena	10.18730/8XS6	Peru	-12.1385	-75.2568	4x
700456	DGV-23a	Solanum	adg	S. tuberosum subsp. andigena	10.18730/8XT7	Peru	-12.1385	-75.2568	4x
700464	DGV-31	Solanum	adg	S. tuberosum subsp. andigena	10.18730/8XV8	Peru	-12.1385	-75.2568	4x
700466	Huelhuash	Solanum	adg	S. tuberosum subsp. andigena	10.18730/8XW9	Peru	-12.1385	-75.2568	4x
700483	DGV-53	Solanum	adg	S. tuberosum subsp. andigena	10.18730/8XYB	Peru	-12.1385	-75.2568	4x
700485	Casa Blanca	Solanum	adg	S. tuberosum subsp. andigena	10.18730/8XZC	Peru	-12.1385	-75.2568	4x
700497	Chojllena	Solanum	adg	S. tuberosum subsp. andigena	10.18730/8Y0D	Peru	-14.3111	-72.1362	4x
700498	Roseolino	Solanum	cha	chaucha	10.18730/8Y1E	Peru	-11.4866	-75.5534	3x
700502	DGV-79	Solanum	adg	S. tuberosum subsp. andigena	10.18730/8Y2F	Peru	-12.1385	-75.2568	2x
700505	DGV-85	Solanum	adg	S. tuberosum subsp. andigena	10.18730/8Y3G	Peru	-12.1385	-75.2568	4x
700512	Tulpina	Solanum	adg	S. tuberosum subsp. andigena	10.18730/8Y6K	Peru	-7.8152	-78.4165	4x
700513	Yana Trombus	Solanum	adg	S. tuberosum subsp. andigena	10.18730/8Y7M	Peru	-11.82	-75.38	4x
700518	DGV-101	Solanum	adg	S. tuberosum subsp. andigena	10.18730/8Y8N	Peru	-12.1385	-75.2568	4x
700520	DGV-102	Solanum	adg	S. tuberosum subsp. andigena	10.18730/8Y9P	Peru	-12.1385	-75.2568	4x
700521	Unknown	Solanum	adg	S. tuberosum subsp. andigena	10.18730/8YAQ	Peru	-12.1385	-75.2568	4x
700523	Tulpina	Solanum	adg	S. tuberosum subsp. andigena	10.18730/8YCS	Peru	-12.1385	-75.2568	4x
700524	Unknown	Solanum	adg	S. tuberosum subsp. andigena	10.18730/8YDT	Peru	-12.1385	-75.2568	4x
700539	DGV-126	Solanum	adg	S. tuberosum subsp. andigena	10.18730/8YHY	Peru	-12.1385	-75.2568	4x
700540	Imilla Rosada	Solanum	adg	S. tuberosum subsp. andigena	10.18730/8YJZ	Peru	-11.82	-75.38	4x
700545	Mejorada	Solanum	stn	S. stenotomum subsp. stenotomum	10.18730/8YK*	Peru	-12.1385	-75.2568	2x
700546	DGV-133	Solanum	sol	Hyb	10.18730/8YM~	Peru	-12.1385	-75.2568	4x
700549	DGV-136	Solanum	adg	S. tuberosum subsp. andigena	10.18730/8YN$	Peru	-12.1385	-75.2568	4x
700554	DGV-142a	Solanum	sol	Hyb	10.18730/8YP=	Peru	-12.1385	-75.2568	4x
700565	Unknown	Solanum	adg	S. tuberosum subsp. andigena	10.18730/8YQU	Peru	-15.8392	-70.0292	4x
700571	DGV-164a	Solanum	adg	S. tuberosum subsp. andigena	10.18730/8YR0	Peru	-12.1385	-75.2568	4x
700575	Avellana	Solanum	adg	S. tuberosum subsp. andigena	10.18730/8YS1	Peru	-12.1385	-75.2568	4x
700576	Unknown	Solanum	adg	S. tuberosum subsp. andigena	10.18730/8YT2	Peru	-12.1385	-75.2568	4x
700577	EE-142	Solanum	adg	S. tuberosum subsp. andigena	10.18730/8YV3	Peru	-12.1385	-75.2568	4x
700581	EE-249	Solanum	adg	S. tuberosum subsp. andigena	10.18730/8YW4	Peru	-12.1385	-75.2568	4x
700583	Yana qonpis	Solanum	adg	S. tuberosum subsp. andigena	10.18730/8YX5	Peru	-12.1385	-75.2568	4x
700593	EE-576	Solanum	sol	Hyb	10.18730/8YY6	Peru	-12.1385	-75.2568	4x
700598	Quezo Warmi	Solanum	adg	S. tuberosum subsp. andigena	10.18730/8YZ7	Peru	-10.9667	-75.8774	4x
700602	Tantacshu	Solanum	adg	S. tuberosum subsp. andigena	10.18730/8Z08	Peru	-12.1385	-75.2568	4x
700603	Unknown	Solanum	adg	S. tuberosum subsp. andigena	10.18730/8Z19	Peru	-12.1385	-75.2568	4x
700614	Chispiadita	Solanum	adg	S. tuberosum subsp. andigena	10.18730/8Z4C	Peru	-12.9836	-74.7178	4x
700616	EE-971	Solanum	adg	S. tuberosum subsp. andigena	10.18730/8Z5D	Peru	-12.1385	-75.2568	4x
700620	EE-998	Solanum	adg	S. tuberosum subsp. andigena	10.18730/8Z6E	Peru	-12.1385	-75.2568	4x
700623	Alqay Warmi	Solanum	adg	S. tuberosum subsp. andigena	10.18730/8Z7F	Peru	-12.1385	-75.2568	4x
700625	EE-1119	Solanum	adg	S. tuberosum subsp. andigena	10.18730/8Z8G	Peru	-12.1385	-75.2568	4x
700627	EE-1149	Solanum	adg	S. tuberosum subsp. andigena	10.18730/8Z9H	Peru	-12.1385	-75.2568	4x
700629	EE-1193	Solanum	adg	S. tuberosum subsp. andigena	10.18730/8ZAJ	Peru	-12.1385	-75.2568	4x
700636	EE-1596	Solanum	adg	S. tuberosum subsp. andigena	10.18730/8ZCM	Peru	-12.1385	-75.2568	4x
700643	Soqophuro	Solanum	adg	S. tuberosum subsp. andigena	10.18730/8ZDN	Peru	-13.4572	-72.2572	4x
700652	EE-1737	Solanum	adg	S. tuberosum subsp. andigena	10.18730/8ZFQ	Peru	-12.1385	-75.2568	4x
700653	EE-1738	Solanum	adg	S. tuberosum subsp. andigena	10.18730/8ZGR	Peru	-12.1385	-75.2568	4x
700661	EE-1749	Solanum	adg	S. tuberosum subsp. andigena	10.18730/8ZJT	Peru	-12.1385	-75.2568	4x
700664	Unknown	Solanum	adg	S. tuberosum subsp. andigena	10.18730/8ZKV	Peru	-12.1385	-75.2568	4x
700670	Calalo Gaspar	Solanum	stn	S. stenotomum subsp. stenotomum	10.18730/8ZMW	Peru	-12.1385	-75.2568	2x
700683	EE-1783	Solanum	adg	S. tuberosum subsp. andigena	10.18730/8ZQZ	Peru	-12.1385	-75.2568	4x
700688	EE-1793	Solanum	adg	S. tuberosum subsp. andigena	10.18730/8ZR*	Peru	-12.1385	-75.2568	2x
700690	Huaicku Pitiquiña	Solanum	stn	S. stenotomum subsp. stenotomum	10.18730/8ZS~	Peru	-12.1385	-75.2568	2x
700696	Chiclaya	Solanum	adg	S. tuberosum subsp. andigena	10.18730/8ZT$	Peru	-12.1385	-75.2568	4x
700698	Yuraq Suytu	Solanum	adg	S. tuberosum subsp. andigena	10.18730/8ZWU	Peru	-9.4974	-76.8834	4x
700704	Azul Suytu	Solanum	adg	S. tuberosum subsp. andigena	10.18730/8ZX0	Peru	-12.1385	-75.2568	4x
700723	Pogur Huay	Solanum	adg	S. tuberosum subsp. andigena	10.18730/8ZY1	Peru	-12.1385	-75.2568	4x
700724	Unknown	Solanum	adg	S. tuberosum subsp. andigena	10.18730/8ZZ2	Peru	-12.1385	-75.2568	4x
700726	EE-1941	Solanum	adg	S. tuberosum subsp. andigena	10.18730/9003	Peru	-12.1385	-75.2568	4x
700727	Chunqui	Solanum	adg	S. tuberosum subsp. andigena	10.18730/9014	Peru	-12.1385	-75.2568	4x
700729	Yana Walash	Solanum	adg	S. tuberosum subsp. andigena	10.18730/9025	Peru	-12.1385	-75.2568	4x
700732	EE-1957	Solanum	adg	S. tuberosum subsp. andigena	10.18730/9036	Peru	-12.1385	-75.2568	4x
700734	EE-1959	Solanum	adg	S. tuberosum subsp. andigena	10.18730/9047	Peru	-12.1385	-75.2568	4x
700739	Puka Corika	Solanum	cha	chaucha	10.18730/9058	Peru	-14.4566	-69.5429	3x
700744	EE-1977	Solanum	adg	S. tuberosum subsp. andigena	10.18730/9069	Peru	-12.1385	-75.2568	4x
700749	EE-1986	Solanum	adg	S. tuberosum subsp. andigena	10.18730/908B	Peru	-12.1385	-75.2568	4x?
700754	Manzanilla	Solanum	adg	S. tuberosum subsp. andigena	10.18730/909C	Peru	-13.4572	-72.2572	4x
700760	Canasta	Solanum	adg	S. tuberosum subsp. andigena	10.18730/90AD	Peru	-12.1385	-75.2568	4x
700766	Ocke Suitu	Solanum	adg	S. tuberosum subsp. andigena	10.18730/90BE	Peru	-13.5147	-71.9775	4x
700767	Ccolla	Solanum	adg	S. tuberosum subsp. andigena	10.18730/90CF	Peru	-13.4572	-72.2572	4x
700771	Chirapachanguin	Solanum	adg	S. tuberosum subsp. andigena	10.18730/90DG	Peru	-8.5303	-77.4875	4x
700773	Ninamancha EE-2022	Solanum	adg	S. tuberosum subsp. andigena	10.18730/90EH	Peru	-9.5991	-77.5178	4x
700775	EE-2025	Solanum	adg	S. tuberosum subsp. andigena	10.18730/90FJ	Peru	-12.1385	-75.2568	4x
700779	EE-2040	Solanum	stn	S. stenotomum subsp. stenotomum	10.18730/90GK	Peru	-12.1385	-75.2568	2x
700785	Siempre Viva	Solanum	adg	S. tuberosum subsp. andigena	10.18730/90JN	Peru	-7.7819	-77.8669	4x
700790	Sakalo	Solanum	adg	S. tuberosum subsp. andigena	10.18730/90NR	Peru	-15.2967	-69.9781	4x
700792	Quite Mallku	Solanum	adg	S. tuberosum subsp. andigena	10.18730/90PS	Peru	-12.1385	-75.2568	4x
700794	Mallauchaca	Solanum	adg	S. tuberosum subsp. andigena	10.18730/90QT	Peru	-12.1385	-75.2568	4x
700800	EE-2081	Solanum	adg	S. tuberosum subsp. andigena	10.18730/90SW	Peru	-12.1385	-75.2568	4x
700804	EE-2092	Solanum	adg	S. tuberosum subsp. andigena	10.18730/90TX	Peru	-12.1385	-75.2568	4x
700806	Yana Walash	Solanum	adg	S. tuberosum subsp. andigena	10.18730/90VY	Peru	-12.1385	-75.2568	4x
700811	Allcay Warmi	Solanum	adg	S. tuberosum subsp. andigena	10.18730/90WZ	Peru	-10.4386	-76.4947	4x
700815	Sale Papa	Solanum	adg	S. tuberosum subsp. andigena	10.18730/90X*	Peru	-14.036	-71.5708	4x
700816	Mellinlos	Solanum	adg	S. tuberosum subsp. andigena	10.18730/90Y~	Peru	-12.1385	-75.2568	4x
700825	Walash	Solanum	adg	S. tuberosum subsp. andigena	10.18730/90Z$	Peru	-12.1385	-75.2568	4x
700826	Muyuri	Solanum	adg	S. tuberosum subsp. andigena	10.18730/910=	Peru	-13.4572	-72.2572	4x
700828	EE-2301	Solanum	adg	S. tuberosum subsp. andigena	10.18730/911U	Peru	-12.1385	-75.2568	4x
700832	Moro Taclla	Solanum	adg	S. tuberosum subsp. andigena	10.18730/9131	Peru	-13.4572	-72.2572	4x
700834	EE-2464	Solanum	adg	S. tuberosum subsp. andigena	10.18730/9142	Peru	-12.1385	-75.2568	4x
700842	Ocke Qonpis	Solanum	adg	S. tuberosum subsp. andigena	10.18730/9164	Peru	-12.1385	-75.2568	4x
700847	EE-2626	Solanum	adg	S. tuberosum subsp. andigena	10.18730/9175	Peru	-12.1385	-75.2568	4x
700853	Chilca	Solanum	adg	S. tuberosum subsp. andigena	10.18730/9186	Peru	-12.1385	-75.2568	4x
700863	Q'ello Waqoto o Llangapoga Obrera	Solanum	adg	S. tuberosum subsp. andigena	10.18730/9197	Peru	-13.6048	-71.5611	4x
700866	Huachapa	Solanum	stn	S. stenotomum subsp. stenotomum	10.18730/91A8	Peru	-8.406	-77.6282	4x
700869	Peruana	Solanum	adg	S. tuberosum subsp. andigena	10.18730/91B9	Peru	-12.1385	-75.2568	4x
700874	Huayaba	Solanum	adg	S. tuberosum subsp. andigena	10.18730/91CA	Peru	-12.1385	-75.2568	4x
700877	Carganaca Amarilla	Solanum	adg	S. tuberosum subsp. andigena	10.18730/91DB	Peru	-11.82	-75.38	4x
700882	Shucuca	Solanum	adg	S. tuberosum subsp. andigena	10.18730/91EC	Peru	-12.1385	-75.2568	4x
700883	Jashmi Warmi	Solanum	adg	S. tuberosum subsp. andigena	10.18730/91FD	Peru	-11.7757	-75.4967	4x
700893	Mactacha	Solanum	adg	S. tuberosum subsp. andigena	10.18730/91JG	Peru	-13.4572	-72.2572	4x
700899	Ceballos Qurpa	Solanum	adg	S. tuberosum subsp. andigena	10.18730/91KH	Peru	-13.3913	-74.2664	4x
700908	Hueqlla	Solanum	adg	S. tuberosum subsp. andigena	10.18730/91MJ	Peru	-11.7757	-75.4967	4x
700909	Huevo de Gallo	Solanum	adg	S. tuberosum subsp. andigena	10.18730/91NK	Peru	-12.1385	-75.2568	4x
700915	Ñata	Solanum	adg	S. tuberosum subsp. andigena	10.18730/91PM	Peru	-15.8392	-70.0292	4x
700921	Qonpis	Solanum	adg	S. tuberosum subsp. andigena	10.18730/91RP	Peru	-13.6048	-71.5611	4x
700924	Zapa Blanca	Solanum	adg	S. tuberosum subsp. andigena	10.18730/91SQ	Peru	-11.82	-75.38	4x
700925	Mendez Blanca	Solanum	adg	S. tuberosum subsp. andigena	10.18730/91TR	Peru	-12.1385	-75.2568	4x
700931	Azul Cauchillo	Solanum	adg	S. tuberosum subsp. andigena	10.18730/91VS	Peru	-12.1385	-75.2568	4x
700932	Okella Quehuillo	Solanum	adg	S. tuberosum subsp. andigena	10.18730/91WT	Peru	-12.1385	-75.2568	4x
700941	Provinciana	Solanum	adg	S. tuberosum subsp. andigena	10.18730/91XV	Peru	-12.1385	-75.2568	4x
700948	Villa	Solanum	adg	S. tuberosum subsp. andigena	10.18730/91YW	Peru	-12.1385	-75.2568	4x
700952	Llama Ruru	Solanum	adg	S. tuberosum subsp. andigena	10.18730/920Y	Peru	-12.1385	-75.2568	4x
700953	Buche de Paloma	Solanum	adg	S. tuberosum subsp. andigena	10.18730/921Z	Peru	-12.1385	-75.2568	4x
700956	Hueva	Solanum	adg	S. tuberosum subsp. andigena	10.18730/922*	Peru	-11.82	-75.38	4x
700960	Juana Blanca	Solanum	adg	S. tuberosum subsp. andigena	10.18730/924$	Peru	-12.1385	-75.2568	4x
700961	Talon Seguro	Solanum	adg	S. tuberosum subsp. andigena	10.18730/925=	Peru	-12.1385	-75.2568	4x
700968	Puka Paltag	Solanum	adg	S. tuberosum subsp. andigena	10.18730/926U	Peru	-9.845	-75.9037	4x
700969	Yuraq Chocollo	Solanum	adg	S. tuberosum subsp. andigena	10.18730/9270	Peru	-14.7997	-71.5304	4x
700985	Ala De Pajaro	Solanum	adg	S. tuberosum subsp. andigena	10.18730/92A3	Peru	-12.1385	-75.2568	4x
700988	Sale Qonpis	Solanum	adg	S. tuberosum subsp. andigena	10.18730/92B4	Peru	-13.6048	-71.5611	4x
700990	Llutu Runtu	Solanum	adg	S. tuberosum subsp. andigena	10.18730/92C5	Peru	-12.1385	-75.2568	4x
700994	Wacapa Jallum	Solanum	adg	S. tuberosum subsp. andigena	10.18730/92D6	Peru	-12.1385	-75.2568	4x
701013	Chimbina Colorada	Solanum	cha	chaucha	10.18730/92F8	Peru	-6.9239	-78.1343	3x
701014	Huataqui	Solanum	juz	juzepczukii	10.18730/92G9	Peru	-14.7926	-71.412	3x
701016	Amakhaya	Solanum	adg	S. tuberosum subsp. andigena	10.18730/92HA	Peru	-12.1385	-75.2568	4x
701019	Ojo De Muerto	Solanum	adg	S. tuberosum subsp. andigena	10.18730/92KC	Peru	-8.0217	-78.6104	4x
701020	Aguila	Solanum	adg	S. tuberosum subsp. andigena	10.18730/92MD	Peru	-12.1385	-75.2568	4x
701021	Cusi	Solanum	adg	S. tuberosum subsp. andigena	10.18730/92NE	Peru	-11.82	-75.38	4x
701025	Ughpamanga	Solanum	phu	S. phureja	10.18730/92PF	Peru	-12.1385	-75.2568	2x
701055	Cuchipa Acan	Solanum	adg	S. tuberosum subsp. andigena	10.18730/92RH	Peru	-12.1385	-75.2568	4x
701065	Ccillo Acoto	Solanum	adg	S. tuberosum subsp. andigena	10.18730/92SJ	Peru	-12.1385	-75.2568	4x
701066	Soli	Solanum	adg	S. tuberosum subsp. andigena	10.18730/92TK	Peru	-12.1385	-75.2568	4x
701067	Alqa Papa	Solanum	adg	S. tuberosum subsp. andigena	10.18730/92VM	Peru	-12.1385	-75.2568	4x
701068	Sales	Solanum	adg	S. tuberosum subsp. andigena	10.18730/92WN	Peru	-12.1385	-75.2568	4x
701075	Alca Jairmi	Solanum	adg	S. tuberosum subsp. andigena	10.18730/92XP	Peru	-12.1385	-75.2568	4x
701080	Garmendia	Solanum	adg	S. tuberosum subsp. andigena	10.18730/92ZR	Peru	-12.1385	-75.2568	4x
701085	Bretana	Solanum	adg	S. tuberosum subsp. andigena	10.18730/930S	Peru	-7.9017	-78.5643	4x
701088	Juana Blanca	Solanum	cha	chaucha		Peru	-12.1385	-75.2568	2x
701102	Llameina	Solanum	adg	S. tuberosum subsp. andigena	10.18730/931T	Peru	-12.1385	-75.2568	4x
701104	Meche	Solanum	adg	S. tuberosum subsp. andigena	10.18730/932V	Peru	-12.1385	-75.2568	4x
701106	Camotillo Amarillo	Solanum	adg	S. tuberosum subsp. andigena	10.18730/933W	Peru	-12.4668	-75.8665	4x
701118	Almidona	Solanum	adg	S. tuberosum subsp. andigena	10.18730/935Y	Peru	-12.1385	-75.2568	4x
701125	Canasta	Solanum	adg	S. tuberosum subsp. andigena	10.18730/936Z	Peru	-12.1385	-75.2568	4x
701127	Ojo De Buey	Solanum	adg	S. tuberosum subsp. andigena	10.18730/937*	Peru	-12.1385	-75.2568	4x
701131	Ñata	Solanum	adg	S. tuberosum subsp. andigena	10.18730/938~	Peru	-12.1385	-75.2568	4x
701135	Lleke	Solanum	adg	S. tuberosum subsp. andigena	10.18730/939$	Peru	-12.1385	-75.2568	4x
701142	Escoleta	Solanum	adg	S. tuberosum subsp. andigena	10.18730/93A=	Peru	-8.5124	-77.8648	4x
701150	Pumurum	Solanum	adg	S. tuberosum subsp. andigena	10.18730/93BU	Peru	-12.1385	-75.2568	4x
701161	Yamayna	Solanum	adg	S. tuberosum subsp. andigena	10.18730/93C0	Peru	-6.4989	-78.4171	4x
701165	Calhua Rosada	Solanum	stn	S. stenotomum subsp. stenotomum	10.18730/93D1	Peru	-12.1385	-75.2568	2x
701166	Aquilla Negra	Solanum	adg	S. tuberosum subsp. andigena	10.18730/93E2	Peru	-6.4449	-78.3207	4x
701167	Chugulinga o Guachapa	Solanum	adg	S. tuberosum subsp. andigena	10.18730/93F3	Peru	-12.1385	-75.2568	4x
701171	Santanlalla	Solanum	adg	S. tuberosum subsp. andigena	10.18730/93G4	Peru	-12.1385	-75.2568	4x
701172	Huachaga	Solanum	adg	S. tuberosum subsp. andigena	10.18730/93H5	Peru	-12.1385	-75.2568	4x
701179	Garapega	Solanum	adg	S. tuberosum subsp. andigena	10.18730/93J6	Peru	-12.1385	-75.2568	4x
701192	Parancualla Blanca	Solanum	adg	S. tuberosum subsp. andigena	10.18730/93K7	Peru	-12.1385	-75.2568	4x
701197	Fuccia	Solanum	adg	S. tuberosum subsp. andigena	10.18730/93M8	Peru	-12.1385	-75.2568	4x
701201	Señora Papa	Solanum	tbr	S. tuberosum subsp. tuberosum	10.18730/93PA	Peru	-12.1385	-75.2568	4x
701204	Cabrita	Solanum	adg	S. tuberosum subsp. andigena	10.18730/93QB	Peru	-12.1385	-75.2568	4x
701208	Chiquibonita	Solanum	adg	S. tuberosum subsp. andigena	10.18730/93RC	Peru	-12.1385	-75.2568	4x
701213	Clavelilla	Solanum	adg	S. tuberosum subsp. andigena	10.18730/93TE	Peru	-12.1385	-75.2568	4x
701217	Preva Nuere	Solanum	adg	S. tuberosum subsp. andigena	10.18730/93VF	Peru	-12.1385	-75.2568	4x
701221	Milagro	Solanum	adg	S. tuberosum subsp. andigena	10.18730/93WG	Peru	-15.4936	-70.1349	4x
701223	Casco De Mula	Solanum	adg	S. tuberosum subsp. andigena	10.18730/93XH	Peru	-12.1385	-75.2568	4x
701231	Almidona	Solanum	adg	S. tuberosum subsp. andigena	10.18730/93YJ	Peru	-12.1385	-75.2568	4x
701233	Manzana	Solanum	adg	S. tuberosum subsp. andigena	10.18730/940M	Peru	-9.4974	-76.8834	4x
701241	Huagalina	Solanum	adg	S. tuberosum subsp. andigena	10.18730/942P	Peru	-12.1385	-75.2568	4x
701242	Shuito	Solanum	adg	S. tuberosum subsp. andigena	10.18730/943Q	Peru	-12.1385	-75.2568	4x
701243	Señora Warmi	Solanum	stn	S. stenotomum subsp. stenotomum	10.18730/944R	Peru	-10.0515	-77.1359	4x
701249	Shaenke	Solanum	adg	S. tuberosum subsp. andigena	10.18730/945S	Peru	-12.1385	-75.2568	4x
701254	Ogora	Solanum	adg	S. tuberosum subsp. andigena	10.18730/947V	Peru	-12.1385	-75.2568	4x
701256	Parancualla Blanca	Solanum	adg	S. tuberosum subsp. andigena	10.18730/948W	Peru	-7.8491	-78.4306	4x
701261	Shullmoca	Solanum	adg	S. tuberosum subsp. andigena	10.18730/949X	Peru	-12.1385	-75.2568	4x
701262	Cachona	Solanum	adg	S. tuberosum subsp. andigena	10.18730/94AY	Peru	-12.1385	-75.2568	4x
701266	Ishco Puro	Solanum	stn	S. stenotomum subsp. stenotomum	10.18730/94BZ	Peru	-11.1388	-76.0815	2x
701267	Winti Putis	Solanum	adg	S. tuberosum subsp. andigena	10.18730/94C*	Peru	-12.1385	-75.2568	4x
701270	Pancha	Solanum	adg	S. tuberosum subsp. andigena	10.18730/94D~	Peru	-12.1385	-75.2568	4x
701273	Muro Shocco	Solanum	adg	S. tuberosum subsp. andigena	10.18730/94E$	Peru	-10.6368	-75.9501	4x
701274	Bretaña Chica	Solanum	adg	S. tuberosum subsp. andigena	10.18730/94F=	Peru	-12.1385	-75.2568	4x
701275	Aguila	Solanum	adg	S. tuberosum subsp. andigena	10.18730/94GU	Peru	-12.1385	-75.2568	4x
701282	San Pedro	Solanum	adg	S. tuberosum subsp. andigena	10.18730/94H0	Peru	-12.1385	-75.2568	4x
701285	Aguila Negra	Solanum	adg	S. tuberosum subsp. andigena	10.18730/94J1	Peru	-12.1385	-75.2568	4x
701289	Tantaya	Solanum	adg	S. tuberosum subsp. andigena	10.18730/94K2	Peru	-12.1385	-75.2568	4x
701296	Guayaba	Solanum	adg	S. tuberosum subsp. andigena	10.18730/94M3	Peru	-8.5124	-77.8648	4x
701299	Puka Ñawi	Solanum	adg	S. tuberosum subsp. andigena	10.18730/94N4	Peru	-12.1385	-75.2568	4x
701306	Alisa Maney	Solanum	adg	S. tuberosum subsp. andigena	10.18730/94Q6	Peru	-12.1385	-75.2568	4x
701309	Lengua De Vaca	Solanum	adg	S. tuberosum subsp. andigena	10.18730/94R7	Peru	-12.1385	-75.2568	4x
701313	Papa Hueca	Solanum	adg	S. tuberosum subsp. andigena	10.18730/94T9	Peru	-12.1385	-75.2568	4x
701316	Saushe Aji o Lambe Aji	Solanum	adg	S. tuberosum subsp. andigena	10.18730/94VA	Peru	-12.1385	-75.2568	4x
701325	Manzana	Solanum	adg	S. tuberosum subsp. andigena	10.18730/94XC	Peru	-12.1385	-75.2568	4x
701326	Huachapa	Solanum	adg	S. tuberosum subsp. andigena	10.18730/94YD	Peru	-12.1385	-75.2568	4x
701328	Sogo Condor	Solanum	adg	S. tuberosum subsp. andigena	10.18730/94ZE	Peru	-12.1385	-75.2568	4x
701332	Carmena	Solanum	adg	S. tuberosum subsp. andigena	10.18730/951G	Peru	-11.82	-75.38	4x
701345	Mishunga	Solanum	adg	S. tuberosum subsp. andigena	10.18730/952H	Peru	-6.9782	-78.8046	4x
701355	Araq Zapato o Santiaguina	Solanum	cha	chaucha	10.18730/955M	Peru	-12.1385	-75.2568	3x
701357	Pintadita	Solanum	adg	S. tuberosum subsp. andigena	10.18730/956N	Peru	-12.1385	-75.2568	4x
701364	Caramarca	Solanum	adg	S. tuberosum subsp. andigena	10.18730/958Q	Peru	-12.1385	-75.2568	4x
701366	Aguila	Solanum	adg	S. tuberosum subsp. andigena	10.18730/959R	Peru	-12.1385	-75.2568	4x
701374	Zuela	Solanum	adg	S. tuberosum subsp. andigena	10.18730/95AS	Peru	-12.1385	-75.2568	4x
701382	Pancha	Solanum	adg	S. tuberosum subsp. andigena	10.18730/95CV	Peru	-12.1385	-75.2568	4x
701387	Senorita	Solanum	adg	S. tuberosum subsp. andigena	10.18730/95DW	Peru	-12.1385	-75.2568	4x
701395	Arroba	Solanum	adg	S. tuberosum subsp. andigena	10.18730/95EX	Peru	-12.1385	-75.2568	4x
701399	Ishco Puro	Solanum	sol	Hyb	10.18730/95GZ	Peru	-12.1385	-75.2568	4x
701416	Azul Suytu	Solanum	adg	S. tuberosum subsp. andigena	10.18730/95H*	Peru	-12.1385	-75.2568	4x
701442	Palta Colorada	Solanum	adg	S. tuberosum subsp. andigena	10.18730/95M=	Peru	-12.1385	-75.2568	4x
701445	Alqa Piña	Solanum	adg	S. tuberosum subsp. andigena	10.18730/95NU	Peru	-10.533	-76.1635	4x
701446	Carhuash Suytu	Solanum	adg	S. tuberosum subsp. andigena	10.18730/95P0	Peru	-12.1385	-75.2568	4x
701463	Manzana	Solanum	adg	S. tuberosum subsp. andigena	10.18730/95Q1	Peru	-11.4713	-75.6875	4x
701477	Semita	Solanum	adg	S. tuberosum subsp. andigena	10.18730/95S3	Peru	-12.1385	-75.2568	4x
701481	Palta Negra	Solanum	adg	S. tuberosum subsp. andigena	10.18730/95T4	Peru	-12.1385	-75.2568	4x
701488	Badulaque	Solanum	adg	S. tuberosum subsp. andigena	10.18730/95W6	Peru	-12.1385	-75.2568	4x
701491	Milagro Rosada	Solanum	adg	S. tuberosum subsp. andigena	10.18730/95X7	Peru	-12.1385	-75.2568	4x
701506	Santa Rosa	Solanum	adg	S. tuberosum subsp. andigena	10.18730/95Y8	Peru	-12.1385	-75.2568	4x
701512	Milagro	Solanum	adg	S. tuberosum subsp. andigena	10.18730/95Z9	Peru	-12.1385	-75.2568	4x
701515	Rucuma o Lucuma	Solanum	adg	S. tuberosum subsp. andigena	10.18730/960A	Peru	-11.613	-75.147	4x
701531	Yana Rucunag	Solanum	cha	chaucha	10.18730/963D	Peru	-11.0879	-76.1475	3x
701534	Wacapa Wahuan	Solanum	adg	S. tuberosum subsp. andigena	10.18730/964E	Peru	-12.1385	-75.2568	2x
701540	Huayro	Solanum	adg	S. tuberosum subsp. andigena	10.18730/965F	Peru	-12.1385	-75.2568	4x
701544	Aguiza	Solanum	adg	S. tuberosum subsp. andigena	10.18730/966G	Peru	-12.1385	-75.2568	4x
701546	Llama Cusi	Solanum	adg	S. tuberosum subsp. andigena	10.18730/967H	Peru	-12.1385	-75.2568	4x
701547	Ovillo	Solanum	adg	S. tuberosum subsp. andigena	10.18730/968J	Peru	-12.1385	-75.2568	4x
701557	Unknown	Solanum	adg	S. tuberosum subsp. andigena	10.18730/969K	Peru	-8.2673	-77.8524	4x
701559	Almidona Clucel	Solanum	adg	S. tuberosum subsp. andigena	10.18730/96AM	Peru	-11.7757	-75.4967	4x
701561	Erika	Solanum	adg	S. tuberosum subsp. andigena	10.18730/96BN	Peru	-12.1385	-75.2568	4x
701565	Yuraq Sisa	Solanum	adg	S. tuberosum subsp. andigena	10.18730/96CP	Peru	-12.1385	-75.2568	4x
701567	Cupisa	Solanum	adg	S. tuberosum subsp. andigena	10.18730/96DQ	Peru	-13.2416	-74.3543	4x
701568	Tumiri	Solanum	cha	chaucha	10.18730/96ER	Peru	-12.1385	-75.2568	3x
701570	Chaucha	Solanum	phu	S. phureja	10.18730/96FS	Peru	-12.1385	-75.2568	2x
701571	Puka Suytu	Solanum	adg	S. tuberosum subsp. andigena	10.18730/96GT	Peru	-12.1385	-75.2568	4x
701578	Puka Ollas	Solanum	adg	S. tuberosum subsp. andigena	10.18730/96HV	Peru	-13.4572	-72.2572	4x
701589	Muro Chaleco	Solanum	adg	S. tuberosum subsp. andigena	10.18730/96JW	Peru	-12.1385	-75.2568	4x
701591	Yuraq Qonpis	Solanum	adg	S. tuberosum subsp. andigena	10.18730/96KX	Peru	-12.1385	-75.2568	4x
701594	Yuraq Chaucha	Solanum	adg	S. tuberosum subsp. andigena	10.18730/96MY	Peru	-12.1385	-75.2568	4x
701596	Puka Suytu	Solanum	adg	S. tuberosum subsp. andigena	10.18730/96NZ	Peru	-12.1385	-75.2568	4x
701597	Simuco	Solanum	adg	S. tuberosum subsp. andigena	10.18730/96P*	Peru	-12.1385	-75.2568	4x
701599	Runtus	Solanum	adg	S. tuberosum subsp. andigena	10.18730/96Q~	Peru	-11.82	-75.38	4x
701600	Puka Suytu	Solanum	adg	S. tuberosum subsp. andigena	10.18730/96R$	Peru	-12.1385	-75.2568	4x
701603	Puka Paltac	Solanum	adg	S. tuberosum subsp. andigena	10.18730/96S=	Peru	-13.3932	-72.049	4x
701604	Yuraq Suytu	Solanum	adg	S. tuberosum subsp. andigena	10.18730/96TU	Peru	-12.1385	-75.2568	4x
701611	Yema de Huevo	Solanum	gon	s. stenotomum subsp. goniocalyx	10.18730/96W1	Peru	-11.6781	-75.0946	2x
701616	Obrajilla	Solanum	adg	S. tuberosum subsp. andigena	10.18730/96X2	Peru	-12.1385	-75.2568	4x
701620	Espejo	Solanum	adg	S. tuberosum subsp. andigena	10.18730/96Y3	Peru	-12.1385	-75.2568	4x
701622	Mactacha	Solanum	adg	S. tuberosum subsp. andigena	10.18730/96Z4	Peru	-12.1385	-75.2568	4x
701624	Amaccaya	Solanum	adg	S. tuberosum subsp. andigena	10.18730/9705	Peru	-12.1385	-75.2568	4x
701627	Cheke Puro	Solanum	adg	S. tuberosum subsp. andigena	10.18730/9727	Peru	-11.82	-75.38	4x
701633	Pirampo	Solanum	stn	S. stenotomum subsp. stenotomum	10.18730/9749	Peru	-12.1385	-75.2568	2x
701641	Yana Pepino	Solanum	adg	S. tuberosum subsp. andigena	10.18730/975A	Peru	-11.82	-75.38	4x
701645	Yuraq Suytu	Solanum	adg	S. tuberosum subsp. andigena	10.18730/976B	Peru	-12.1385	-75.2568	4x
701656	Melancolia	Solanum	adg	S. tuberosum subsp. andigena	10.18730/979E	Peru	-12.1385	-75.2568	4x
701658	Curu Ñawi	Solanum	adg	S. tuberosum subsp. andigena	10.18730/97AF	Peru	-12.1385	-75.2568	4x
701659	Poncho De Mercader	Solanum	adg	S. tuberosum subsp. andigena	10.18730/97BG	Peru	-12.1385	-75.2568	4x
701660	Madre de Vaca	Solanum	adg	S. tuberosum subsp. andigena	10.18730/97CH	Peru	-12.0099	-74.9019	4x
701661	Puka Tocco	Solanum	adg	S. tuberosum subsp. andigena	10.18730/97DJ	Peru	-12.1385	-75.2568	4x
701665	Yuraq Suytu	Solanum	adg	S. tuberosum subsp. andigena	10.18730/97EK	Peru	-12.1385	-75.2568	4x
701668	Yuraq Weqo	Solanum	adg	S. tuberosum subsp. andigena	10.18730/97FM	Peru	-11.2649	-75.6503	4x
701675	Tarmeña	Solanum	cha	chaucha	10.18730/97GN	Peru	-12.1385	-75.2568	3x
701676	Caramelo	Solanum	stn	S. stenotomum subsp. stenotomum	10.18730/97HP	Peru	-12.1237	-75.4375	2x
701695	Unknown	Solanum	adg	S. tuberosum subsp. andigena	10.18730/97JQ	Peru	-12.1385	-75.2568	4x
701697	Duraznillo	Solanum	adg	S. tuberosum subsp. andigena	10.18730/97KR	Peru	-12.1385	-75.2568	4x
701702	Villa Warmi	Solanum	adg	S. tuberosum subsp. andigena	10.18730/97MS	Peru	-12.1385	-75.2568	4x
701718	Cara Zapato o Cambru	Solanum	adg	S. tuberosum subsp. andigena	10.18730/97NT	Peru	-12.948	-74.0194	4x
701721	Shiri	Solanum	adg	S. tuberosum subsp. andigena	10.18730/97PV	Peru	-12.1385	-75.2568	4x
701724	Yana Palta	Solanum	adg	S. tuberosum subsp. andigena	10.18730/97QW	Peru	-12.1385	-75.2568	4x
701726	Atujpa Lulum	Solanum	stn	S. stenotomum subsp. stenotomum	10.18730/97RX	Peru	-11.2649	-75.6503	2x
701750	Waqoto	Solanum	adg	S. tuberosum subsp. andigena	10.18730/97V*	Peru	-13.3691	-71.7448	4x
701751	Chata Rosada	Solanum	adg	S. tuberosum subsp. andigena	10.18730/97W~	Peru	-11.82	-75.38	4x
701752	Yana Alcco	Solanum	adg	S. tuberosum subsp. andigena	10.18730/97X$	Peru	-12.1385	-75.2568	4x
701754	Mauna	Solanum	adg	S. tuberosum subsp. andigena	10.18730/97Y=	Peru	-12.1385	-75.2568	4x
701758	Huira Pasña	Solanum	adg	S. tuberosum subsp. andigena	10.18730/9800	Peru	-12.1385	-75.2568	4x
701759	Muru Papa	Solanum	adg	S. tuberosum subsp. andigena	10.18730/9811	Peru	-13.4572	-72.2572	4x
701761	Llaraina	Solanum	adg	S. tuberosum subsp. andigena	10.18730/9822	Peru	-14.4153	-73.2051	4x
701769	Puma Maqui	Solanum	adg	S. tuberosum subsp. andigena	10.18730/9844	Peru	-12.1385	-75.2568	4x
701786	Papa Blanca	Solanum	adg	S. tuberosum subsp. andigena	10.18730/9866	Peru	-12.1385	-75.2568	4x
701790	Chipsa Blanca	Solanum	adg	S. tuberosum subsp. andigena	10.18730/9877	Peru	-12.1385	-75.2568	4x
701791	Maco	Solanum	adg	S. tuberosum subsp. andigena	10.18730/9888	Peru	-10.5145	-76.519	4x
701793	Rayan Suytu	Solanum	adg	S. tuberosum subsp. andigena	10.18730/9899	Peru	-12.1385	-75.2568	4x
701822	Muru Jagre	Solanum	adg	S. tuberosum subsp. andigena	10.18730/98AA	Peru	-12.1385	-75.2568	4x
701827	Milagro	Solanum	adg	S. tuberosum subsp. andigena	10.18730/98BB	Peru	-12.1385	-75.2568	4x
701828	Garhuash Suytu	Solanum	adg	S. tuberosum subsp. andigena	10.18730/98CC	Peru	-12.1385	-75.2568	4x
701830	Garhuash Huayro	Solanum	gon	s. stenotomum subsp. goniocalyx	10.18730/98DD	Peru	-12.1385	-75.2568	2x
701841	Condor Warmi	Solanum	adg	S. tuberosum subsp. andigena	10.18730/98EE	Peru	-11.7757	-75.4967	4x
701842	Janca Shiri	Solanum	adg	S. tuberosum subsp. andigena	10.18730/98FF	Peru	-12.1385	-75.2568	4x
701850	Galan	Solanum	adg	S. tuberosum subsp. andigena	10.18730/98GG	Peru	-12.1385	-75.2568	4x
701856	Utcush	Solanum	adg	S. tuberosum subsp. andigena	10.18730/98JJ	Peru	-9.845	-75.9037	4x
701860	Callhuas	Solanum	adg	S. tuberosum subsp. andigena	10.18730/98KK	Peru	-12.1385	-75.2568	4x
701861	Yana Chinchis	Solanum	adg	S. tuberosum subsp. andigena	10.18730/98MM	Peru	-12.1385	-75.2568	4x
701863	Azucar Canteña	Solanum	stn	S. stenotomum subsp. stenotomum	10.18730/98PP	Peru	-12.1385	-75.2568	2x
701873	Yuraq Manzana	Solanum	adg	S. tuberosum subsp. andigena	10.18730/98RR	Peru	-9.5397	-76.6835	4x
701874	Pampa Machay	Solanum	adg	S. tuberosum subsp. andigena	10.18730/98SS	Peru	-12.1385	-75.2568	4x
701875	Conchocano	Solanum	adg	S. tuberosum subsp. andigena	10.18730/98TT	Peru	-12.1385	-75.2568	4x
701882	Maria Cruz	Solanum	gon	s. stenotomum subsp. goniocalyx	10.18730/98VV	Peru	-12.1385	-75.2568	2x
701894	Trucha	Solanum	adg	S. tuberosum subsp. andigena	10.18730/98WW	Peru	-12.1385	-75.2568	4x
701895	Auquin Suytu	Solanum	adg	S. tuberosum subsp. andigena	10.18730/98XX	Peru	-13.6827	-73.284	4x
701900	Rayan Amarillo	Solanum	adg	S. tuberosum subsp. andigena	10.18730/98ZZ	Peru	-12.1385	-75.2568	4x
701902	Manzana	Solanum	adg	S. tuberosum subsp. andigena	10.18730/990*	Peru	-12.1385	-75.2568	4x
701903	Maymi Shicra	Solanum	adg	S. tuberosum subsp. andigena	10.18730/991~	Peru	-12.1385	-75.2568	4x
701910	Azucarera	Solanum	stn	S. stenotomum subsp. stenotomum	10.18730/992$	Peru	-12.1385	-75.2568	2x
701912	Mantequilla	Solanum	sol	Hyb	10.18730/993=	Peru	-11.2497	-75.8621	2x
701916	Puma Maquin	Solanum	adg	S. tuberosum subsp. andigena	10.18730/994U	Peru	-12.1385	-75.2568	4x
701921	Ultupa Pachan	Solanum	adg	S. tuberosum subsp. andigena	10.18730/9950	Peru	-12.1385	-75.2568	4x
701940	Coleto	Solanum	adg	S. tuberosum subsp. andigena	10.18730/9961	Peru	-12.1385	-75.2568	4x
701947	Clavel Suytu	Solanum	stn	S. stenotomum subsp. stenotomum	10.18730/9983	Peru	-9.535	-76.8973	2x
701949	Menta	Solanum	adg	S. tuberosum subsp. andigena	10.18730/9994	Peru	-12.1385	-75.2568	4x
701956	Mauna Ruiro	Solanum	adg	S. tuberosum subsp. andigena	10.18730/99A5	Peru	-13.5838	-74.3516	4x
701960	Caurina	Solanum	stn	S. stenotomum subsp. stenotomum	10.18730/99B6	Peru	-10.6368	-75.9501	4x
701977	Unknown	Solanum	adg	S. tuberosum subsp. andigena	10.18730/99C7	Peru	-12.1385	-75.2568	4x
701984	Azul Amacaya	Solanum	adg	S. tuberosum subsp. andigena	10.18730/99FA	Peru	-12.1385	-75.2568	4x
701985	Yuraq Amayllo	Solanum	stn	S. stenotomum subsp. stenotomum	10.18730/99GB	Peru	-13.4572	-72.2572	2x
701986	Amayllo	Solanum	adg	S. tuberosum subsp. andigena	10.18730/99HC	Peru	-12.1385	-75.2568	4x
701995	Ccoe Sullu	Solanum	cha	chaucha	10.18730/99KE	Peru	-12.1385	-75.2568	2x
701997	Sullu	Solanum	adg	S. tuberosum subsp. andigena	10.18730/99MF	Peru	-14.059	-71.4935	4x
702000	Cusi	Solanum	adg	S. tuberosum subsp. andigena	10.18730/99NG	Peru	-13.4572	-72.2572	4x
702004	Cuchi Colota	Solanum	adg	S. tuberosum subsp. andigena	10.18730/99PH	Peru	-12.1385	-75.2568	4x
702005	Cuchi Runtu	Solanum	adg	S. tuberosum subsp. andigena	10.18730/99QJ	Peru	-12.1385	-75.2568	4x
702007	Cuchi Chucchan	Solanum	adg	S. tuberosum subsp. andigena	10.18730/99SM	Peru	-13.4572	-72.2572	4x
702013	Chasca Suytu	Solanum	cha	chaucha	10.18730/99TN	Peru	-12.1385	-75.2568	3x
702014	Chasca	Solanum	stn	S. stenotomum subsp. stenotomum	10.18730/99VP	Peru	-16.2729	-69.2931	3x
702018	Charca Wailla	Solanum	adg	S. tuberosum subsp. andigena	10.18730/99WQ	Peru	-12.1385	-75.2568	4x
702019	Charcaillos	Solanum	adg	S. tuberosum subsp. andigena	10.18730/99XR	Peru	-12.1385	-75.2568	4x
702024	Alqa Chinchico	Solanum	adg	S. tuberosum subsp. andigena	10.18730/99YS	Peru	-12.1385	-75.2568	4x
702025	Moro Chuchico	Solanum	adg	S. tuberosum subsp. andigena	10.18730/99ZT	Peru	-12.1385	-75.2568	4x
702033	Yuraq Kewillo	Solanum	adg	S. tuberosum subsp. andigena	10.18730/9A0V	Peru	-13.4572	-72.2572	4x
702037	Chuti Kajari	Solanum	adg	S. tuberosum subsp. andigena	10.18730/9A1W	Peru	-12.1385	-75.2568	4x
702044	Puka Waca Jallum	Solanum	adg	S. tuberosum subsp. andigena	10.18730/9A2X	Peru	-12.1385	-75.2568	4x
702047	Waca Ñawi Paula	Solanum	adg	S. tuberosum subsp. andigena	10.18730/9A3Y	Peru	-12.1385	-75.2568	4x
702055	Huaman Uma	Solanum	adg	S. tuberosum subsp. andigena	10.18730/9A4Z	Peru	-12.1385	-75.2568	4x
702058	Yuraq Huayllu	Solanum	adg	S. tuberosum subsp. andigena	10.18730/9A5*	Peru	-13.4572	-72.2572	4x
702063	Moro Imilla	Solanum	adg	S. tuberosum subsp. andigena	10.18730/9A6~	Peru	-12.1385	-75.2568	4x
702072	Yana Jamachi	Solanum	adg	S. tuberosum subsp. andigena	10.18730/9A7$	Peru	-12.1385	-75.2568	4x
702073	Jacku Wayao	Solanum	adg	S. tuberosum subsp. andigena	10.18730/9A8=	Peru	-12.1385	-75.2568	4x
702076	Jaku Talega	Solanum	adg	S. tuberosum subsp. andigena	10.18730/9A9U	Peru	-11.7757	-75.4967	4x
702078	Yuraq Kaipi	Solanum	juz	juzepczukii	10.18730/9AA0	Peru	-16.9087	-69.3708	3x
702081	Kalisto	Solanum	adg	S. tuberosum subsp. andigena	10.18730/9AB1	Peru	-13.3185	-71.5955	4x
702088	Moro Lenle	Solanum	adg	S. tuberosum subsp. andigena	10.18730/9AC2	Peru	-12.1385	-75.2568	4x
702092	Llama Ruru	Solanum	adg	S. tuberosum subsp. andigena	10.18730/9AD3	Peru	-12.1385	-75.2568	4x
702097	Llutu Runtu	Solanum	adg	S. tuberosum subsp. andigena	10.18730/9AE4	Peru	-13.4572	-72.2572	4x
702106	Yuraq Mactacha	Solanum	adg	S. tuberosum subsp. andigena	10.18730/9AF5	Peru	-13.4797	-71.9223	4x
702108	Yana Macuco	Solanum	adg	S. tuberosum subsp. andigena	10.18730/9AG6	Peru	-12.1385	-75.2568	4x
702130	Palta Lomo	Solanum	adg	S. tuberosum subsp. andigena	10.18730/9AMA	Peru	-13.36	-71.6734	4x
702132	Yuraq Paltana	Solanum	adg	S. tuberosum subsp. andigena	10.18730/9ANB	Peru	-13.0507	-71.9355	4x
702134	Yana Paqos	Solanum	adg	S. tuberosum subsp. andigena	10.18730/9APC	Peru	-12.1385	-75.2568	4x
702142	Chojllucha	Solanum	stn	S. stenotomum subsp. stenotomum	10.18730/9ARE	Peru	-13.4981	-72.0732	2x
702148	Yuraq Suytu	Solanum	cha	chaucha	10.18730/9ASF	Peru	-12.1385	-75.2568	3x
702152	Paspa Sunchu	Solanum	adg	S. tuberosum subsp. andigena	10.18730/9ATG	Peru	-15.0931	-73.7482	4x
702159	Sacsampillo	Solanum	adg	S. tuberosum subsp. andigena	10.18730/9AVH	Peru	-12.1385	-75.2568	4x
702172	Sacampa	Solanum	stn	S. stenotomum subsp. stenotomum	10.18730/9AXK	Peru	-12.1385	-75.2568	4x
702174	Yuraq Sacampi	Solanum	adg	S. tuberosum subsp. andigena	10.18730/9AZN	Peru	-12.1385	-75.2568	4x
702181	Tayame o Tayamita	Solanum	adg	S. tuberosum subsp. andigena	10.18730/9B0P	Peru	-12.1385	-75.2568	4x
702190	Zevallos	Solanum	adg	S. tuberosum subsp. andigena	10.18730/9B1Q	Peru	-12.1385	-75.2568	4x
702196	Mauna Huaman Uma	Solanum	cha	chaucha	10.18730/9B2R	Peru	-13.6048	-71.5611	3x
702197	Yana Chinchico	Solanum	adg	S. tuberosum subsp. andigena	10.18730/9B3S	Peru	-11.7757	-75.4967	4x
702199	Chuco Pitiquiña	Solanum	stn	S. stenotomum subsp. stenotomum	10.18730/9B4T	Peru	-13.4327	-71.5028	2x
702207	Yana Mallcu	Solanum	adg	S. tuberosum subsp. andigena	10.18730/9B7X	Peru	-12.1385	-75.2568	4x
702208	Muru Piña	Solanum	cha	chaucha	10.18730/9B8Y	Peru	-12.1385	-75.2568	3x
702210	Cara Zapato	Solanum	adg	S. tuberosum subsp. andigena	10.18730/9B9Z	Peru	-12.9232	-74.1014	4x
702217	Carpas	Solanum	adg	S. tuberosum subsp. andigena	10.18730/9BB~	Peru	-12.9232	-74.1014	4x
702218	Chunguina	Solanum	adg	S. tuberosum subsp. andigena	10.18730/9BC$	Peru	-12.9232	-74.1014	4x
702221	Durazno	Solanum	adg	S. tuberosum subsp. andigena	10.18730/9BD=	Peru	-12.9232	-74.1014	4x
702223	Huira Pashña	Solanum	stn	S. stenotomum subsp. stenotomum	10.18730/9BEU	Peru	-12.9232	-74.1014	2x
702229	Muru Cambru	Solanum	adg	S. tuberosum subsp. andigena	10.18730/9BF0	Peru	-12.9232	-74.1014	4x
702230	Huayro	Solanum	sol	Hyb	10.18730/9BG1	Peru	-12.9232	-74.1014	4x
702243	Ruyru Sarda Putis	Solanum	adg	S. tuberosum subsp. andigena	10.18730/9BH2	Peru	-12.9232	-74.1014	4x
702244	Suytu Vilquina	Solanum	adg	S. tuberosum subsp. andigena	10.18730/9BJ3	Peru	-12.9232	-74.1014	4x
702245	Suytu Sarda Putis	Solanum	adg	S. tuberosum subsp. andigena	10.18730/9BK4	Peru	-12.9232	-74.1014	4x
702249	Puka Tuyrus	Solanum	gon	s. stenotomum subsp. goniocalyx	10.18730/9BN6	Peru	-12.9232	-74.1014	2x
702251	Vacapa Tunjurin	Solanum	adg	S. tuberosum subsp. andigena	10.18730/9BP7	Peru	-12.9232	-74.1014	4x
702259	Huaycillo	Solanum	adg	S. tuberosum subsp. andigena	10.18730/9BQ8	Peru	-12.9232	-74.1014	4x
702261	Huichiri	Solanum	adg	S. tuberosum subsp. andigena	10.18730/9BSA	Peru	-12.9232	-74.1014	4x
702266	Unknown	Solanum	adg	S. tuberosum subsp. andigena	10.18730/9BTB	Bolivia	-16.3	-68.45	4x
702270	Unknown	Solanum	adg	S. tuberosum subsp. andigena	10.18730/9BVC	Bolivia	-15.7666	-68.6333	4x
702272	Runa	Solanum	adg	S. tuberosum subsp. andigena	10.18730/9BWD	Bolivia	-17.4333	-65.5833	4x
702275	Papa Epizana	Solanum	adg	S. tuberosum subsp. andigena	10.18730/9BXE	Bolivia	-17.55	-65.8333	4x
702286	Wila Ajawiri	Solanum	stn	S. stenotomum subsp. stenotomum	10.18730/9BZG	Bolivia	-17.4333	-65.7166	2x
702287	Phureja	Solanum	stn	S. stenotomum subsp. stenotomum	10.18730/9C0H	Bolivia	-16.5	-68.15	2x
702290	Phureja	Solanum	stn	S. stenotomum subsp. stenotomum	10.18730/9C1J	Bolivia	-16.5	-68.15	2x
702298	Papa Dalia	Solanum	adg	S. tuberosum subsp. andigena	10.18730/9C3M	Bolivia	-15.85	-68.6333	4x
702300	Pala Negra Otaralco Negra	Solanum	adg	S. tuberosum subsp. andigena	10.18730/9C5P	Bolivia	-15.85	-68.6333	4x
702303	Wila Taralco	Solanum	adg	S. tuberosum subsp. andigena	10.18730/9C6Q	Bolivia	-15.9666	-68.7166	4x
702305	Chimi Lucki	Solanum	juz	juzepczukii	10.18730/9C7R	Bolivia	-15.9666	-68.7166	3x
702308	Surimana	Solanum	adg	S. tuberosum subsp. andigena	10.18730/9C8S	Bolivia	-15.9666	-68.7166	4x
702309	Unknown	Solanum	adg	S. tuberosum subsp. andigena	10.18730/9C9T	Bolivia	-15.9666	-68.7166	4x
702311	Warisaya	Solanum	adg	S. tuberosum subsp. andigena	10.18730/9CAV	Bolivia	-15.9666	-68.7166	4x
702312	Aozanco	Solanum	adg	S. tuberosum subsp. andigena	10.18730/9CBW	Bolivia	-15.9666	-68.7166	3x
702313	Jancko Imilla	Solanum	adg	S. tuberosum subsp. andigena	10.18730/9CCX	Bolivia	-15.9666	-68.7166	4x
702331	Sutamari	Solanum	stn	S. stenotomum subsp. stenotomum	10.18730/9CG~	Peru	-16.2729	-69.2931	4x
702333	Chiquina	Solanum	stn	S. stenotomum subsp. stenotomum	10.18730/9CH$	Peru	-16.2729	-69.2931	4x
702343	Migajosa	Solanum	adg	S. tuberosum subsp. andigena	10.18730/9CJ=	Peru	-14.2703	-71.2256	4x
702352	Sale Papa	Solanum	adg	S. tuberosum subsp. andigena	10.18730/9CKU	Peru	-13.3185	-71.5955	4x
702353	Maqtillo o Churuspina	Solanum	stn	S. stenotomum subsp. stenotomum	10.18730/9CM0	Peru	-13.3185	-71.5955	2x
702354	Wallata Suytu	Solanum	adg	S. tuberosum subsp. andigena	10.18730/9CN1	Peru	-13.3185	-71.5955	4x
702360	Yana Waqoto	Solanum	adg	S. tuberosum subsp. andigena	10.18730/9CP2	Peru	-13.3185	-71.5955	4x
702363	Soqo Waqoto	Solanum	adg	S. tuberosum subsp. andigena	10.18730/9CQ3	Peru	-13.3185	-71.5955	4x
702384	Paciencia o Paqo Senqa	Solanum	adg	S. tuberosum subsp. andigena	10.18730/9CR4	Peru	-13.3185	-71.5955	4x
702393	Chivillo	Solanum	stn	S. stenotomum subsp. stenotomum	10.18730/9CS5	Peru	-13.3185	-71.5955	2x
702395	Puma Maqui	Solanum	adg	S. tuberosum subsp. andigena	10.18730/9CT6	Peru	-13.3185	-71.5955	4x
702400	Puma Luntus	Solanum	cha	chaucha	10.18730/9CW8	Peru	-13.3185	-71.5955	2x
702407	Yana Lenle	Solanum	cha	chaucha	10.18730/9CZB	Peru	-13.3185	-71.5955	3x
702408	Huatay Runi	Solanum	adg	S. tuberosum subsp. andigena	10.18730/9D0C	Peru	-13.3185	-71.5955	4x
702410	Cuchano	Solanum	adg	S. tuberosum subsp. andigena	10.18730/9D1D	Peru	-13.3185	-71.5955	4x
702418	Okekena	Solanum	adg	S. tuberosum subsp. andigena	10.18730/9D2E	Peru	-13.3185	-71.5955	4x
702419	Yuraq Talaco	Solanum	adg	S. tuberosum subsp. andigena	10.18730/9D3F	Peru	-13.3185	-71.5955	4x
702421	Ispingo	Solanum	stn	S. stenotomum subsp. stenotomum	10.18730/9D4G	Peru	-13.3185	-71.5955	3x
702426	Acero Suytu	Solanum	adg	S. tuberosum subsp. andigena	10.18730/9D6J	Peru	-10.5458	-76.2222	4x
702435	Phureja	Solanum	adg	S. tuberosum subsp. andigena	10.18730/9D7K	Bolivia	-16.3	-68.45	4x
702439	Yanamata	Solanum	adg	S. tuberosum subsp. andigena	10.18730/9D9N	Peru	-11.6781	-75.0946	4x
702443	Pariña	Solanum	juz	juzepczukii	10.18730/9DAP	Peru	-11.82	-75.38	3x
702445	Piñaza	Solanum	juz	juzepczukii	10.18730/9DBQ	Peru	-11.82	-75.38	3x
702450	Chiquilla Pitiquiña	Solanum	stn	S. stenotomum subsp. stenotomum	10.18730/9DCR	Peru	-16.0859	-69.6381	2x
702455	Yuraq Ocucuri o Waña	Solanum	cur	curtilobum	10.18730/9DET	Peru	-16.0859	-69.6381	5x
702460	Gayna	Solanum	adg	S. tuberosum subsp. andigena	10.18730/9DFV	Peru	-9.6469	-76.3289	4x
702462	Lluta	Solanum	adg	S. tuberosum subsp. andigena	10.18730/9DGW	Peru	-9.6936	-76.2884	4x
702464	Natin Suytu	Solanum	gon	s. stenotomum subsp. goniocalyx	10.18730/9DHX	Peru	-9.6936	-76.2884	2x
702467	Milagro	Solanum	gon	s. stenotomum subsp. goniocalyx	10.18730/9DKZ	Peru	-9.6936	-76.2884	2x
702472	Amarilla del Centro	Solanum	gon	s. stenotomum subsp. goniocalyx	10.18730/9DM*	Peru	-9.6936	-76.2884	2x
702480	Cerreña	Solanum	adg	S. tuberosum subsp. andigena	10.18730/9DP$	Peru	-12.5658	-74.9479	4x
702481	Papa Tarmeña	Solanum	adg	S. tuberosum subsp. andigena	10.18730/9DQ=	Peru	-12.5658	-74.9479	4x
702484	Moro Munqui	Solanum	adg	S. tuberosum subsp. andigena	10.18730/9DRU	Peru	-12.55	-74.97	4x
702485	Bota Juela	Solanum	adg	S. tuberosum subsp. andigena	10.18730/9DS0	Peru	-12.55	-74.97	4x
702488	Yana Habilla	Solanum	adg	S. tuberosum subsp. andigena	10.18730/9DT1	Peru	-12.1385	-75.2568	4x
702500	EE-1938	Solanum	adg	S. tuberosum subsp. andigena	10.18730/9DV2	Peru	-12.1385	-75.2568	4x
702514	Chata Blanca Ojos Morados	Solanum	adg	S. tuberosum subsp. andigena	10.18730/9DY5	Peru	-11.2649	-75.6503	4x
702517	Jalka Papa	Solanum	adg	S. tuberosum subsp. andigena	10.18730/9DZ6	Bolivia	-18.3	-67.65	4x
702527	Malcachu	Solanum	stn	S. stenotomum subsp. stenotomum	10.18730/9E29	Bolivia	-18.8	-65.5333	4x
702535	Sipancachi	Solanum	adg	S. tuberosum subsp. andigena	10.18730/9E6D	Bolivia	-19.2183	-65.8263	4x
702537	Yana Moscara	Solanum	adg	S. tuberosum subsp. andigena	10.18730/9E7E	Bolivia	-19.2183	-65.8263	4x
702542	Abajeña Papa	Solanum	adg	S. tuberosum subsp. andigena	10.18730/9E9G	Bolivia	-20.8	-66.4666	4x
702546	Kallpa Runa	Solanum	adg	S. tuberosum subsp. andigena	10.18730/9EAH	Bolivia	-18.8	-65.5333	4x
702547	Jancko Fiñu	Solanum	stn	S. stenotomum subsp. stenotomum	10.18730/9EBJ	Bolivia	-19.2183	-65.8263	2x
702551	Yana Achacana	Solanum	cha	chaucha		Bolivia	-19.2183	-65.8263	3x
702556	Sofia Papa	Solanum	stn	S. stenotomum subsp. stenotomum	10.18730/9ECK	Bolivia	-19.2183	-65.8263	2x
702560	Puka Imilla	Solanum	adg	S. tuberosum subsp. andigena	10.18730/9EDM	Bolivia	-20.8	-66.4666	4x
702564	Juchuy Paly	Solanum	adg	S. tuberosum subsp. andigena	10.18730/9EFP	Bolivia	-19.2183	-65.8263	4x
702568	Pichea Papa	Solanum	adg	S. tuberosum subsp. andigena	10.18730/9EGQ	Bolivia	-20.8	-66.4666	4x
702574	Yana Allka	Solanum	adg	S. tuberosum subsp. andigena	10.18730/9EHR	Bolivia	-19.2183	-65.8263	4x
702575	Abajeno Papa	Solanum	adg	S. tuberosum subsp. andigena	10.18730/9EJS	Bolivia	-19.2183	-65.8263	4x
702580	Pureka	Solanum	stn	S. stenotomum subsp. stenotomum	10.18730/9EKT	Bolivia	-17.5333	-67.2333	2x
702583	Sallama	Solanum	stn	S. stenotomum subsp. stenotomum	10.18730/9EMV	Bolivia	-19.6333	-65.8666	2x
702585	Kunurana	Solanum	cha	chaucha	10.18730/9ENW	Bolivia	-19.6333	-65.2833	3x
702586	Yana Kayllu	Solanum	stn	S. stenotomum subsp. stenotomum	10.18730/9EPX	Bolivia	-19.6333	-65.2833	2x
702587	Sallama	Solanum	stn	S. stenotomum subsp. stenotomum	10.18730/9EQY	Bolivia	-18.35	-67.6833	2x
702588	Wila Ajawiri	Solanum	stn	S. stenotomum subsp. stenotomum	10.18730/9ERZ	Bolivia	-17.8166	-69.0666	2x
702599	Unknown	Solanum	adg	S. tuberosum subsp. andigena	10.18730/9ES*	Bolivia	-17.0166	-68.6166	4x
702610	Unknown	Solanum	stn	S. stenotomum subsp. stenotomum	10.18730/9ET~	Bolivia	-17.2333	-67.9166	2x
702611	Sakampaya	Solanum	adg	S. tuberosum subsp. andigena	10.18730/9EV$	Bolivia	-15.15	-69	4x
702619	Jancko Kaisalla	Solanum	juz	juzepczukii	10.18730/9EW=	Bolivia	-17.0166	-68.6166	3x
702631	Unknown	Solanum	juz	juzepczukii	10.18730/9EXU	Bolivia	-17.6166	-66.6666	3x
702650	Wila Yari	Solanum	ajh	S. ajanhuiri	10.18730/9EY0	Bolivia	-18.1833	-68.6666	2x
702677	Jancko Yari	Solanum	ajh	S. ajanhuiri	10.18730/9EZ1	Bolivia	-17.2333	-67.9166	2x
702680	Jancko Parco Yari	Solanum	ajh	S. ajanhuiri	10.18730/9F02	Bolivia	-17.2333	-67.9166	3x
702683	Laram Ajawiri	Solanum	ajh	S. ajanhuiri	10.18730/9F13	Bolivia	-17.45	-67.5166	2x
702691	Koyu	Solanum	adg	S. tuberosum subsp. andigena	10.18730/9F24	Bolivia	-15.36	-68.52	4x
702693	Paca	Solanum	adg	S. tuberosum subsp. andigena	10.18730/9F35	Bolivia	-17.0166	-68.5833	4x
702697	Atacama	Solanum	adg	S. tuberosum subsp. andigena	10.18730/9F46	Bolivia	-20.3666	-65.45	4x
702698	Atacama	Solanum	cha	chaucha	10.18730/9F57	Bolivia	-20.95	-68.0333	4x
702702	Unknown	Solanum	adg	S. tuberosum subsp. andigena	10.18730/9F79	Bolivia	-16.5	-68.15	4x
702705	Chiar Imilla	Solanum	adg	S. tuberosum subsp. andigena	10.18730/9F8A	Bolivia	-18.0833	-66.4333	4x
702721	Lloca	Solanum	adg	S. tuberosum subsp. andigena	10.18730/9FAC	Peru	-12.1385	-75.2568	4x
702724	SA-983a	Solanum	adg	S. tuberosum subsp. andigena	10.18730/9FBD	Peru	-12.1385	-75.2568	4x
702729	Unknown	Solanum	adg	S. tuberosum subsp. andigena	10.18730/9FCE	Peru	-6.4764	-78.6147	4x
702734	Pintada	Solanum	adg	S. tuberosum subsp. andigena	10.18730/9FDF	Peru	-12.1385	-75.2568	4x
702752	Yanama	Solanum	adg	S. tuberosum subsp. andigena	10.18730/9FFH	Peru	-13.4572	-72.2572	4x
702759	Fuccia	Solanum	adg	S. tuberosum subsp. andigena	10.18730/9FGJ	Peru	-9.5396	-76.7371	4x
702762	Checa	Solanum	adg	S. tuberosum subsp. andigena	10.18730/9FHK	Peru	-12.1385	-75.2568	4x
702764	Carne de Cuche	Solanum	adg	S. tuberosum subsp. andigena	10.18730/9FJM	Peru	-11.7757	-75.4967	4x
702771	Wacapa Huahuan	Solanum	adg	S. tuberosum subsp. andigena	10.18730/9FMP	Peru	-12.1385	-75.2568	4x
702775	Imilliquis	Solanum	adg	S. tuberosum subsp. andigena	10.18730/9FNQ	Peru	-13.2559	-72.2629	4x
702779	Azucar Cantina	Solanum	adg	S. tuberosum subsp. andigena	10.18730/9FPR	Peru	-9.8248	-76.8003	4x
702782	Jacku Talega	Solanum	adg	S. tuberosum subsp. andigena	10.18730/9FQS	Peru	-12.1385	-75.2568	4x
702788	Unknown	Solanum	cha	chaucha	10.18730/9FRT	Peru	-12.1385	-75.2568	3x
702802	Jancko Ajawiri	Solanum	ajh	S. ajanhuiri	10.18730/9FTW	Bolivia	-17.2333	-67.9166	2x
702809	Yana Curau	Solanum	adg	S. tuberosum subsp. andigena	10.18730/9FVX	Peru	-15.8942	-69.8897	4x
702811	Pocoya	Solanum	adg	S. tuberosum subsp. andigena	10.18730/9FXZ	Peru	-15.8392	-70.0292	4x
702813	Unknown	Solanum	adg	S. tuberosum subsp. andigena	10.18730/9FY*	Peru	-15.8392	-70.0292	4x
702815	Morar Nayra Mari	Solanum	stn	S. stenotomum subsp. stenotomum	10.18730/9FZ~	Peru	-15.8392	-70.0292	2x
702825	Lomo Blanco	Solanum	adg	S. tuberosum subsp. andigena	10.18730/9G2U	Peru	-15.7993	-70.0214	4x
702829	Alqa Tarma	Solanum	adg	S. tuberosum subsp. andigena	10.18730/9G30	Peru	-15.7993	-70.0214	2x
702830	Mari Roja	Solanum	cha	chaucha	10.18730/9G41	Peru	-15.7993	-70.0214	3x
702832	Llanka Pitiquiña	Solanum	stn	S. stenotomum subsp. stenotomum	10.18730/9G52	Peru	-15.7993	-70.0214	2x
702834	Alqa Chaleco	Solanum	stn	S. stenotomum subsp. stenotomum	10.18730/9G63	Peru	-15.7993	-70.0214	2x
702840	Unknown	Solanum	adg	S. tuberosum subsp. andigena	10.18730/9G74	Peru	-15.2967	-69.9781	4x
702845	Casa Blanca	Solanum	adg	S. tuberosum subsp. andigena	10.18730/9G85	Peru	-15.2967	-69.9781	4x
702849	Seleccion	Solanum	adg	S. tuberosum subsp. andigena	10.18730/9G96	Peru	-15.2967	-69.9781	4x
702850	Reistela	Solanum	adg	S. tuberosum subsp. andigena	10.18730/9GA7	Peru	-15.2967	-69.9781	4x
702853	Alca Tarma	Solanum	adg	S. tuberosum subsp. andigena	10.18730/9GB8	Peru	-15.2967	-69.9781	4x
702857	Janco Lunto	Solanum	adg	S. tuberosum subsp. andigena	10.18730/9GDA	Peru	-15.2967	-69.9781	4x
702859	Alca	Solanum	adg	S. tuberosum subsp. andigena	10.18730/9GEB	Peru	-15.2967	-69.9781	4x
702860	Yuguima	Solanum	adg	S. tuberosum subsp. andigena	10.18730/9GFC	Peru	-15.2967	-69.9781	4x
702862	Tuni Blanca	Solanum	adg	S. tuberosum subsp. andigena	10.18730/9GGD	Peru	-15.2967	-69.9781	4x
702867	Unknown	Solanum	adg	S. tuberosum subsp. andigena	10.18730/9GJF	Peru	-15.3601	-69.5012	4x
702868	Papa Blanca	Solanum	sol	Hyb	10.18730/9GKG	Peru	-15.3601	-69.5012	4x
702870	Chumera	Solanum	adg	S. tuberosum subsp. andigena	10.18730/9GMH	Peru	-13.5147	-71.9775	4x
702871	Bole	Solanum	adg	S. tuberosum subsp. andigena	10.18730/9GNJ	Peru	-13.5147	-71.9775	4x
702875	Killo Acoto	Solanum	adg	S. tuberosum subsp. andigena	10.18730/9GPK	Peru	-13.5147	-71.9775	4x
702888	Unknown	Solanum	adg	S. tuberosum subsp. andigena	10.18730/9GSP	Peru	-13.5147	-71.9775	4x
702895	Unknown	Solanum	adg	S. tuberosum subsp. andigena	10.18730/9GTQ	Peru	-13.4209	-71.8511	4x
702903	Puka Mama	Solanum	adg	S. tuberosum subsp. andigena	10.18730/9GVR	Peru	-14.036	-71.5708	4x
702915	Puka Trombos	Solanum	adg	S. tuberosum subsp. andigena	10.18730/9GWS	Peru	-14.036	-71.5708	4x
702918	Ispinguilla Sale	Solanum	adg	S. tuberosum subsp. andigena	10.18730/9GXT	Peru	-13.3185	-71.5955	4x
702922	Boiwa Cusi	Solanum	adg	S. tuberosum subsp. andigena	10.18730/9GYV	Peru	-13.3185	-71.5955	4x
702925	Huamanpa Uman	Solanum	adg	S. tuberosum subsp. andigena	10.18730/9GZW	Peru	-13.3185	-71.5955	4x
702929	Paciencia	Solanum	adg	S. tuberosum subsp. andigena	10.18730/9H0X	Peru	-13.35	-71.67	4x
702937	Choquepito o Laram Ocucuri	Solanum	cur	curtilobum	10.18730/9H1Y	Peru	-11.2497	-75.8621	5x
702961	Garhuash Pashon	Solanum	gon	s. stenotomum subsp. goniocalyx	10.18730/9H2Z	Peru	-10.9667	-75.8774	2x
702985	Sandia	Solanum	adg	S. tuberosum subsp. andigena	10.18730/9H4~	Peru	-11.3409	-75.6147	4x
702989	Cushpaj	Solanum	adg	S. tuberosum subsp. andigena	10.18730/9H5$	Peru	-11.5141	-75.6533	4x
702990	Badolaque	Solanum	adg	S. tuberosum subsp. andigena	10.18730/9H6=	Peru	-10.9667	-75.8774	4x
702993	Yana Piña	Solanum	cha	chaucha	10.18730/9H7U	Peru	-10.9667	-75.8774	3x
703003	Algash Papa	Solanum	adg	S. tuberosum subsp. andigena	10.18730/9H80	Peru	-11.2497	-75.8621	4x
703019	Pollunta Chata	Solanum	adg	S. tuberosum subsp. andigena	10.18730/9HA2	Peru	-11.5141	-75.6533	4x
703034	Chaucha	Solanum	gon	s. stenotomum subsp. goniocalyx	10.18730/9HB3	Peru	-10.9667	-75.8774	2x
703058	Tamag	Solanum	adg	S. tuberosum subsp. andigena	10.18730/9HC4	Peru	-10.9667	-75.8774	4x
703068	Siete Colores	Solanum	adg	S. tuberosum subsp. andigena	10.18730/9HD5	Peru	-11.2497	-75.8621	4x
703077	Pachac Huachanan	Solanum	adg	S. tuberosum subsp. andigena	10.18730/9HE6	Peru	-11.5141	-75.6533	4x
703088	Hueglesh	Solanum	stn	S. stenotomum subsp. stenotomum	10.18730/9HG8	Peru	-11.2649	-75.6503	2x
703089	Yana Pelgosh	Solanum	adg	S. tuberosum subsp. andigena	10.18730/9HH9	Peru	-11.3409	-75.6147	4x
703121	Jara Callhuan	Solanum	adg	S. tuberosum subsp. andigena	10.18730/9HJA	Peru	-10.7725	-75.8128	4x
703136	Santa Rosa	Solanum	adg	S. tuberosum subsp. andigena	10.18730/9HKB	Peru	-10.9667	-75.8774	4x
703144	Llamapa Chupam	Solanum	adg	S. tuberosum subsp. andigena	10.18730/9HMC	Peru	-11.2649	-75.6503	4x
703146	Mano De Oso	Solanum	adg	S. tuberosum subsp. andigena	10.18730/9HND	Peru	-11.2649	-75.6503	4x
703151	Señorita	Solanum	sol	Hyb	10.18730/9HPE	Peru	-11.2649	-75.6503	2x
703164	Utcush	Solanum	stn	S. stenotomum subsp. stenotomum	10.18730/9HQF	Peru	-9.984	-76.6878	2x
703167	Tatash	Solanum	gon	s. stenotomum subsp. goniocalyx	10.18730/9HRG	Peru	-9.984	-76.6878	2x
703168	Puka Pishgush	Solanum	gon	s. stenotomum subsp. goniocalyx	10.18730/9HSH	Peru	-9.984	-76.6878	2x
703180	Suso	Solanum	adg	S. tuberosum subsp. andigena	10.18730/9HTJ	Peru	-12.411	-74.6812	4x
703181	Chicchisapa	Solanum	adg	S. tuberosum subsp. andigena	10.18730/9HVK	Peru	-12.411	-74.6812	4x
703182	Chata Negra	Solanum	adg	S. tuberosum subsp. andigena	10.18730/9HWM	Peru	-12.411	-74.6812	4x
703183	Uchuchaqui	Solanum	adg	S. tuberosum subsp. andigena	10.18730/9HXN	Peru	-12.411	-74.6812	4x
703187	Acashlulum	Solanum	adg	S. tuberosum subsp. andigena	10.18730/9HYP	Peru	-11.6591	-75.1008	4x
703188	Chihuacup Lulum	Solanum	adg	S. tuberosum subsp. andigena	10.18730/9HZQ	Peru	-11.6591	-75.1008	4x
703197	Yana Shucre	Solanum	stn	S. stenotomum subsp. stenotomum	10.18730/9J0R	Peru	-12.1176	-74.6292	2x
703200	Cayguay	Solanum	adg	S. tuberosum subsp. andigena	10.18730/9J1S	Peru	-12.1176	-74.6292	4x
703206	Imilla Blanca	Solanum	adg	S. tuberosum subsp. andigena	10.18730/9J2T	Peru	-15.8392	-70.0292	4x
703209	Sotamari	Solanum	adg	S. tuberosum subsp. andigena	10.18730/9J3V	Peru	-15.8392	-70.0292	4x
703225	Huaycco	Solanum	stn	S. stenotomum subsp. stenotomum	10.18730/9J5X	Peru	-15.8392	-70.0292	2x
703232	Peruanita	Solanum	adg	S. tuberosum subsp. andigena	10.18730/9J6Y	Peru	-15.8392	-70.0292	4x
703240	Sani Imilla	Solanum	adg	S. tuberosum subsp. andigena	10.18730/9J7Z	Bolivia	-17.4333	-65.7166	4x
703243	Imilla Blanca	Solanum	adg	S. tuberosum subsp. andigena	10.18730/9J8*	Bolivia	-17.4333	-65.7166	4x
703244	Zapallo	Solanum	gon	s. stenotomum subsp. goniocalyx	10.18730/9J9~	Bolivia	-17.4333	-65.7166	2x
703245	Sipancachi	Solanum	adg	S. tuberosum subsp. andigena	10.18730/9JA$	Bolivia	-17.4333	-65.7166	4x
703246	Tunti Imilla	Solanum	adg	S. tuberosum subsp. andigena	10.18730/9JB=	Bolivia	-17.4333	-65.7166	4x
703248	Wila Huaka Lajra	Solanum	adg	S. tuberosum subsp. andigena	10.18730/9JCU	Bolivia	-17.4333	-65.7166	4x
703252	Clavela	Solanum	tbr	S. tuberosum subsp. tuberosum	10.18730/9JD0	Chile	-42.6666	-73.9166	4x
703253	Corahila	Solanum	tbr	S. tuberosum subsp. tuberosum	10.18730/9JE1	Chile	-42.6666	-73.9166	4x
703254	Darwin Potato (low Bay)	Solanum	tbr	S. tuberosum subsp. tuberosum	10.18730/9JF2	Chile	-43.8633	-73.9933	4x
703257	Chola	Solanum	adg	S. tuberosum subsp. andigena	10.18730/9JG3	Ecuador	-0.3666	-78.5166	4x
703258	Laram K'anchali	Solanum	juz	juzepczukii	10.18730/9JH4	Peru	-14.67	-71.4	3x
703260	K'anchillo	Solanum	juz	juzepczukii	10.18730/9JK6	Peru	-14.7997	-71.5304	3x
703262	Morado Pingo Luk’I	Solanum	juz	juzepczukii		Peru	-16.9087	-69.3708	3x
703264	Kunturpa Chakin	Solanum	adg	S. tuberosum subsp. andigena	10.18730/9JM7	Peru	-9.535	-76.8973	4x
703265	Yuraq Sole	Solanum	adg	S. tuberosum subsp. andigena	10.18730/9JN8	Peru	-13.52	-70.95	4x
703266	Unknown	Solanum	adg	S. tuberosum subsp. andigena	10.18730/9JP9	Peru	-15.8392	-70.0292	4x
703267	Amarilla	Solanum	gon	s. stenotomum subsp. goniocalyx	10.18730/9JQA	Costa Rica			4x
703268	Bolona	Solanum	adg	S. tuberosum subsp. andigena	10.18730/9JRB	Ecuador	-0.3666	-78.5166	4x
703269	Chaucha Roja	Solanum	adg	S. tuberosum subsp. andigena	10.18730/9JSC	Colombia	1.2166	-77.2666	4x
703272	Alcka Pinu	Solanum	stn	S. stenotomum subsp. stenotomum	10.18730/9JVE	Bolivia	-17.45	-67.5166	2x
703274	Ch'apiña	Solanum	phu	S. phureja	10.18730/9JWF	Peru	-12.9377	-74.2487	2x
703275	Puka Papa	Solanum	gon	s. stenotomum subsp. goniocalyx	10.18730/9JXG	Peru	-14.1523	-69.6651	2x
703276	Maman P'eq'e (Rojo)	Solanum	stn	S. stenotomum subsp. stenotomum	10.18730/9JYH	Peru	-16.9087	-69.3708	2x
703277	Numurquina	Solanum	adg	S. tuberosum subsp. andigena	10.18730/9JZJ	Peru	-6.1607	-78.1456	4x
703278	Chaucha Blanca	Solanum	adg	S. tuberosum subsp. andigena	10.18730/9K0K	Peru	-15.1	-73.77	4x
703279	Misha Raywana	Solanum	gon	s. stenotomum subsp. goniocalyx	10.18730/9K1M	Peru			2x
703280	Puka Chaucha	Solanum	gon	s. stenotomum subsp. goniocalyx	10.18730/9K2N	Peru	-9.83	-76.8	2x
703282	Ishkupuru	Solanum	gon	s. stenotomum subsp. goniocalyx	10.18730/9K3P	Peru	-11.2497	-75.8621	2x
703283	Chejchi	Solanum	adg	S. tuberosum subsp. andigena	10.18730/9K4Q	Bolivia	-17.4333	-65.7166	4x
703285	Raiwana Colorada	Solanum	gon	s. stenotomum subsp. goniocalyx	10.18730/9K6S	Peru	-10.6368	-75.9501	2x
703286	Yana Pituwayaka	Solanum	stn	S. stenotomum subsp. stenotomum	10.18730/9K7T	Bolivia	-17.3333	-67.7333	2x
703287	Azul Sonq'o o Q'eqorani	Solanum	stn	S. stenotomum subsp. stenotomum	10.18730/9K8V	Peru	-13.4797	-71.9223	2x
703288	Yana Poq'oya	Solanum	stn	S. stenotomum subsp. stenotomum	10.18730/9K9W	Peru	-14.6781	-71.4073	2x
703291	Rosca	Solanum	phu	S. phureja	10.18730/9KAX	Colombia	2.5138	-76.3958	2x
703292	Unknown	Solanum	phu	S. phureja	10.18730/9KBY	Colombia	2.5138	-76.3958	2x
703293	Conga	Solanum	phu	S. phureja	10.18730/9KCZ	Colombia	2.35	-76.5	2x
703294	Unknown	Solanum	phu	S. phureja	10.18730/9KD*	Colombia	5.35	-73.5166	2x
703295	Criolla Negra	Solanum	phu	S. phureja	10.18730/9KE~	Colombia	4.0166	-75.8666	2x
703296	Muru Puywan	Solanum	cha	chaucha	10.18730/9KF$	Peru	-13.5	-72	3x
703297	San Miguel	Solanum	cha	chaucha	10.18730/9KG=	Peru	-12.2238	-75.8075	3x
703298	Puka Muru Rukma	Solanum	sol	Hyb	10.18730/9KHU	Peru	-12.2238	-75.8075	3x
703300	Paqocha o Muru Ureña	Solanum	sol	Hyb	10.18730/9KK1	Peru	-10.5145	-76.519	3x
703302	Ccoe Obispo	Solanum	cha	chaucha	10.18730/9KM2	Peru	-13.4572	-72.2572	3x
703304	Huayro Warmi	Solanum	sol	Hyb	10.18730/9KN3	Peru	-11.5405	-75.5264	4x
703305	Chiar Surimana o Fiñu	Solanum	cha	chaucha	10.18730/9KP4	Bolivia	-16.5	-68.15	3x
703306	Runa	Solanum	adg	S. tuberosum subsp. andigena	10.18730/9KQ5	Bolivia	-17.4333	-65.7166	2x
703308	Chaucha Amarilla	Solanum	phu	S. phureja	10.18730/9KR6	Peru	-6.2346	-79.317	2x
703309	Puka Pishgosh	Solanum	gon	s. stenotomum subsp. goniocalyx	10.18730/9KS7	Peru			2x
703310	Linlesh	Solanum	adg	S. tuberosum subsp. andigena	10.18730/9KT8	Peru	-11.47	-76.62	4x
703311	Unknown	Solanum	sol	Hyb	10.18730/9KV9	Peru	-12.7901	-74.5855	4x
703312	Morada Turuna	Solanum	stn	S. stenotomum subsp. stenotomum	10.18730/9KWA	Peru	-14.4712	-69.5374	2x
703313	Jatun Huanca	Solanum	adg	S. tuberosum subsp. andigena	10.18730/9KXB	Peru	-11.7	-75.03	4x
703314	Yana Thuruna	Solanum	stn	S. stenotomum subsp. stenotomum	10.18730/9KYC	Peru	-14.4547	-69.5371	2x
703315	Unknown	Solanum	gon	s. stenotomum subsp. goniocalyx	10.18730/9KZD	Peru	-9.1874	-76.9926	2x
703316	Ucho Chaquitay	Solanum	sol	Hyb	10.18730/9M0E	Peru	-9.1874	-76.9926	2x
703317	Chingos	Solanum	stn	S. stenotomum subsp. stenotomum	10.18730/9M1F	Peru	-9.5735	-77.5153	2x
703318	Titipa Sapin	Solanum	stn	S. stenotomum subsp. stenotomum	10.18730/9M2G	Peru	-12.0099	-74.9019	2x
703319	Puka Thuruna	Solanum	stn	S. stenotomum subsp. stenotomum	10.18730/9M3H	Peru	-15.8392	-70.0292	4x
703320	P'itikiña	Solanum	adg	S. tuberosum subsp. andigena	10.18730/9M4J	Peru	-14.036	-71.5708	4x
703321	Yana Phuña	Solanum	cha	chaucha	10.18730/9M5K	Peru	-13.6817	-71.2937	3x
703324	CPY-143-3	Solanum	stn	S. stenotomum subsp. stenotomum	10.18730/9M6M	Russia			2x
703327	CPY-76-6	Solanum	phu	S. phureja	10.18730/9M8P	Russia			2x
703328	AY-76	Solanum	adg	S. tuberosum subsp. andigena	10.18730/9M9Q	Russia			4x
703329	AY-24	Solanum	adg	S. tuberosum subsp. andigena	10.18730/9MAR	Russia			4x
703330	AY-63	Solanum	adg	S. tuberosum subsp. andigena	10.18730/9MBS	Russia			4x
703331	AY-768	Solanum	adg	S. tuberosum subsp. andigena	10.18730/9MCT	Russia			4x
703332	AY-1042	Solanum	adg	S. tuberosum subsp. andigena	10.18730/9MDV	Russia			4x
703334	Helckuu	Solanum	tbr	S. tuberosum subsp. tuberosum	10.18730/9MEW	Russia			4x
703336	K-7519 (Clavela)	Solanum	tbr	S. tuberosum subsp. tuberosum	10.18730/9MFX	Russia			4x
703339	CPY-147-16	Solanum	adg	S. tuberosum subsp. andigena	10.18730/9MGY	Russia			4x
703340	PY-6	Solanum	stn	S. stenotomum subsp. stenotomum	10.18730/9MHZ	Russia			2x
703342	CPY-139-2	Solanum	phu	S. phureja	10.18730/9MJ*	Russia			2x
703344	Hank’o Warukipa	Solanum	adg	S. tuberosum subsp. andigena	10.18730/9MK~	Peru	-16.2459	-69.0918	4x
703345	Azul T'ika	Solanum	adg	S. tuberosum subsp. andigena	10.18730/9MM$	Peru	-13.12	-72.9489	4x
703346	Huaycha Pacena	Solanum	adg	S. tuberosum subsp. andigena	10.18730/9MN=	Bolivia	-17.4333	-65.7166	4x
703347	Yema	Solanum	adg	S. tuberosum subsp. andigena	10.18730/9MPU	Mexico			4x
703348	Lopez	Solanum	adg	S. tuberosum subsp. andigena	10.18730/9MQ0	Mexico			4x
703349	Rojita	Solanum	adg	S. tuberosum subsp. andigena	10.18730/9MR1	Mexico			4x
703351	Yuraq Wana	Solanum	adg	S. tuberosum subsp. andigena	10.18730/9MT3	Peru	-13.4572	-72.2572	4x
703352	Cashpadana Amarilla	Solanum	gon	s. stenotomum subsp. goniocalyx	10.18730/9MV4	Peru	-6.9109	-78.2548	2x
703353	Amajaya	Solanum	adg	S. tuberosum subsp. andigena	10.18730/9MW5	Peru	-15.5	-70.13	4x
703354	Amarilla	Solanum	gon	s. stenotomum subsp. goniocalyx	10.18730/9MX6	Peru	-10.4783	-76.4467	2x
703355	T'okra Qorika	Solanum	adg	S. tuberosum subsp. andigena	10.18730/9MY7	Peru	-16.2459	-69.0918	4x
703356	Peruanita	Solanum	gon	s. stenotomum subsp. goniocalyx	10.18730/9MZ8	Peru			2x
703362	Unknown	Solanum	tbr	S. tuberosum subsp. tuberosum	10.18730/9N09	Chile	-42.6666	-73.9166	4x
703363	Unknown	Solanum	tbr	S. tuberosum subsp. tuberosum	10.18730/9N1A	Chile	-43.2166	-73.6166	4x
703365	Holandesa	Solanum	adg	S. tuberosum subsp. andigena	10.18730/9N3C	Colombia	5.95	-72.95	4x
703367	Pana Piedra	Solanum	adg	S. tuberosum subsp. andigena	10.18730/9N4D	Colombia	5.5166	-72.8833	4x
703368	Trimestina	Solanum	adg	S. tuberosum subsp. andigena	10.18730/9N5E	Colombia	6.1833	-72.4833	4x
703370	Unknown	Solanum	adg	S. tuberosum subsp. andigena	10.18730/9N7G	Colombia	6.45	-72.4166	4x
703371	Eucalipto	Solanum	adg	S. tuberosum subsp. andigena	10.18730/9N8H	Colombia	6.8666	-72.8666	4x
703373	Carriza	Solanum	adg	S. tuberosum subsp. andigena	10.18730/9N9J	Colombia	5.6166	-73.3333	4x
703375	Pampa Roja	Solanum	adg	S. tuberosum subsp. andigena	10.18730/9NAK	Colombia	1.8008	-77.165	4x
703377	Arbolona Grande	Solanum	adg	S. tuberosum subsp. andigena	10.18730/9NCN	Colombia	2.45	-76.6	2x
703379	Rosalena	Solanum	adg	S. tuberosum subsp. andigena	10.18730/9NDP	Colombia	2.6136	-76.3775	4x
703380	Rubi	Solanum	adg	S. tuberosum subsp. andigena	10.18730/9NEQ	Colombia	3.5333	-76.2833	4x
703381	Negra Andariega	Solanum	adg	S. tuberosum subsp. andigena	10.18730/9NFR	Colombia	5.3	-74.0666	4x
703382	Distinta	Solanum	adg	S. tuberosum subsp. andigena	10.18730/9NGS	Colombia	5.3	-74.0666	4x
703383	Negra	Solanum	adg	S. tuberosum subsp. andigena	10.18730/9NHT	Colombia	1.0833	-77.6	4x
703390	Shacana Yuytuc	Solanum	adg	S. tuberosum subsp. andigena	10.18730/9NNY	Peru	-10.1512	-77.156	4x
703391	Compe	Solanum	adg	S. tuberosum subsp. andigena	10.18730/9NPZ	Peru	-9.8015	-77.4302	4x
703392	Llapsa Jacu	Solanum	adg	S. tuberosum subsp. andigena	10.18730/9NQ*	Peru	-9.1874	-76.9926	4x
703394	Chaucha Blanca	Solanum	adg	S. tuberosum subsp. andigena	10.18730/9NR~	Peru	-9.1874	-76.9926	4x
703396	Gallhuash Pinto	Solanum	sol	Hyb	10.18730/9NS$	Peru	-9.1874	-76.9926	2x
703397	Tasca	Solanum	adg	S. tuberosum subsp. andigena	10.18730/9NT=	Peru	-9.1936	-77.0228	4x
703400	Mula Gompa	Solanum	adg	S. tuberosum subsp. andigena	10.18730/9NVU	Peru	-9.3276	-77.5522	4x
703401	Condor Huarmi	Solanum	adg	S. tuberosum subsp. andigena	10.18730/9NW0	Peru	-9.3276	-77.5522	4x
703406	San Antonio	Solanum	adg	S. tuberosum subsp. andigena	10.18730/9NX1	Peru	-8.406	-77.6282	4x
703410	Puka Atashin	Solanum	adg	S. tuberosum subsp. andigena	10.18730/9NZ3	Peru	-8.8098	-77.2981	4x
703411	Llanyina	Solanum	adg	S. tuberosum subsp. andigena	10.18730/9P04	Peru	-8.5303	-77.4875	4x
703415	Raiz del Palo	Solanum	adg	S. tuberosum subsp. andigena	10.18730/9P15	Peru	-7.7819	-77.8669	4x
703416	Chauchana	Solanum	adg	S. tuberosum subsp. andigena	10.18730/9P26	Peru	-7.8491	-78.4306	4x
703417	Sipancachi	Solanum	adg	S. tuberosum subsp. andigena	10.18730/9P37	Bolivia	-20.8	-66.4666	4x
703421	Poluya	Solanum	stn	S. stenotomum subsp. stenotomum	10.18730/9P48	Bolivia	-16.9	-68.1	2x
703426	Wakapa Ñawin	Solanum	adg	S. tuberosum subsp. andigena	10.18730/9P6A	Peru	-9.4218	-76.7708	4x
703427	Paloma Blanca	Solanum	adg	S. tuberosum subsp. andigena	10.18730/9P7B	Peru	-12.4596	-75.9182	4x
703428	Samba	Solanum	adg	S. tuberosum subsp. andigena	10.18730/9P8C	Peru	-12.3471	-75.786	4x
703430	Blanca Redonda	Solanum	sol	Hyb	10.18730/9P9D	Peru	-15.5	-70.13	4x
703431	Nicolasa	Solanum	adg	S. tuberosum subsp. andigena	10.18730/9PAE	Peru	-15.4486	-69.3295	4x
703432	Papa Milagro	Solanum	adg	S. tuberosum subsp. andigena	10.18730/9PBF	Peru	-16.2729	-69.2931	4x
703433	Maman P'eq'e (Morado)	Solanum	stn	S. stenotomum subsp. stenotomum	10.18730/9PCG	Peru	-16.9087	-69.3708	2x
703434	Yuraq Shuyt'u	Solanum	adg	S. tuberosum subsp. andigena	10.18730/9PDH	Peru	-10.5092	-76.5897	4x
703436	Yokall Luqui	Solanum	adg	S. tuberosum subsp. andigena	10.18730/9PFK	Peru	-16.2459	-69.0918	4x
703437	Añaspa Uman	Solanum	adg	S. tuberosum subsp. andigena	10.18730/9PGM	Peru	-9.3928	-76.7212	4x
703438	Helena	Solanum	adg	S. tuberosum subsp. andigena	10.18730/9PHN	Peru	-9.1936	-77.0228	4x
703439	Shagapita	Solanum	adg	S. tuberosum subsp. andigena	10.18730/9PJP	Peru	-9.4977	-76.7724	4x
703440	Aukin Suyt’u	Solanum	adg	S. tuberosum subsp. andigena	10.18730/9PKQ	Peru	-9.5234	-76.776	4x
703442	Tantamayina	Solanum	adg	S. tuberosum subsp. andigena	10.18730/9PMR	Peru	-8.8098	-77.2981	4x
703444	Runtus P'itikiña	Solanum	gon	s. stenotomum subsp. goniocalyx	10.18730/9PNS	Peru	-13.657	-70.8191	2x
703445	Uchu Q'aspa	Solanum	stn	S. stenotomum subsp. stenotomum	10.18730/9PPT	Peru	-13.52	-70.88	2x
703446	Yuraq Choqllo	Solanum	stn	S. stenotomum subsp. stenotomum	10.18730/9PQV	Peru	-14.3131	-72.9442	2x
703447	Q'oto	Solanum	adg	S. tuberosum subsp. andigena	10.18730/9PRW	Peru	-15.1621	-73.3177	4x
703454	Negra Larga	Solanum	adg	S. tuberosum subsp. andigena	10.18730/9PTY	Venezuela	9.3666	-70.4333	4x
703455	Colombiana Roja	Solanum	adg	S. tuberosum subsp. andigena	10.18730/9PVZ	Venezuela	9.3666	-70.4333	4x
703456	Unknown	Solanum	adg	S. tuberosum subsp. andigena	10.18730/9PW*	Venezuela	8.5983	-71.145	4x
703457	Criolla	Solanum	adg	S. tuberosum subsp. andigena	10.18730/9PX~	Venezuela	9.3666	-70.4333	4x
703458	Unknown	Solanum	adg	S. tuberosum subsp. andigena	10.18730/9PY$	Venezuela	9.3666	-70.4333	4x
703460	Morada Gruesa	Solanum	adg	S. tuberosum subsp. andigena	10.18730/9PZ=	Venezuela	8.5983	-71.145	4x
703461	Camusa	Solanum	adg	S. tuberosum subsp. andigena	10.18730/9Q0U	Venezuela	9.3666	-70.4333	4x
703462	Unknown	Solanum	adg	S. tuberosum subsp. andigena	10.18730/9Q10	Venezuela	8.7544	-70.9213	4x
703463	Yungay	Solanum	adg	S. tuberosum subsp. andigena	10.18730/9Q21	Peru			4x
703464	Yana Papa	Solanum	adg	S. tuberosum subsp. andigena	10.18730/9Q32	Peru	-10.4386	-76.4947	4x
703468	Rosada	Solanum	sol	Hyb	10.18730/9Q43	Peru	-12.2735	-75.8504	4x
703469	Muru Paltaj	Solanum	adg	S. tuberosum subsp. andigena	10.18730/9Q54	Peru	-9.5396	-76.7371	4x
703470	Suitu Putis	Solanum	stn	S. stenotomum subsp. stenotomum	10.18730/9Q65	Peru	-13.077	-73.7452	2x
703471	Waman Uma	Solanum	adg	S. tuberosum subsp. andigena	10.18730/9Q76	Peru	-14.4159	-72.8415	4x
703472	Piñahua Tunu	Solanum	adg	S. tuberosum subsp. andigena	10.18730/9Q87	Peru	-15.8493	-69.7845	4x
703473	Fiñu Rojo	Solanum	stn	S. stenotomum subsp. stenotomum	10.18730/9Q98	Bolivia	-16.5	-68.15	2x
703475	Coillu	Solanum	stn	S. stenotomum subsp. stenotomum	10.18730/9QBA	Bolivia	-19.043	-65.2591	2x
703477	Chimbina	Solanum	adg	S. tuberosum subsp. andigena	10.18730/9QCB	Peru	-6.9813	-78.2149	4x
703478	Lengua de Venado	Solanum	adg	S. tuberosum subsp. andigena	10.18730/9QDC	Peru	-6.9791	-78.1577	4x
703479	Reina	Solanum	adg	S. tuberosum subsp. andigena	10.18730/9QED	Peru	-6.9288	-78.2322	4x
703480	Papa Comun	Solanum	adg	S. tuberosum subsp. andigena	10.18730/9QFE	Peru	-6.9288	-78.2322	4x
703481	Tarmeña Rosada	Solanum	adg	S. tuberosum subsp. andigena	10.18730/9QGF	Peru	-12.0697	-75.2114	4x
703482	Carnera	Solanum	adg	S. tuberosum subsp. andigena	10.18730/9QHG	Peru	-6.9782	-78.8046	4x
703483	Chauchilla	Solanum	adg	S. tuberosum subsp. andigena	10.18730/9QJH	Peru	-6.9239	-78.1343	4x
703485	Pogullona	Solanum	adg	S. tuberosum subsp. andigena	10.18730/9QKJ	Peru	-6.9782	-78.8046	4x
703486	Yana Huilo	Solanum	adg	S. tuberosum subsp. andigena	10.18730/9QMK	Peru	-11.6857	-75.0394	4x
703488	Challina	Solanum	adg	S. tuberosum subsp. andigena	10.18730/9QNM	Peru	-6.4449	-78.3207	4x
703489	Troega Colorada	Solanum	adg	S. tuberosum subsp. andigena	10.18730/9QPN	Peru	-6.57	-78.67	4x
703491	Imilla Wiriquilla	Solanum	adg	S. tuberosum subsp. andigena	10.18730/9QQP	Peru	-14.4712	-69.5374	4x
703495	Papa Chonca	Solanum	tbr	S. tuberosum subsp. tuberosum	10.18730/9QTS	Chile	-44.353	-74.3186	4x
703496	Papa Chonca	Solanum	tbr	S. tuberosum subsp. tuberosum	10.18730/9QVT	Chile	-44.353	-74.3186	4x
703497	Papa Chonca	Solanum	tbr	S. tuberosum subsp. tuberosum	10.18730/9QWV	Chile	-43.8633	-73.9933	4x
703498	Papa Chonca	Solanum	tbr	S. tuberosum subsp. tuberosum	10.18730/9QXW	Chile	-43.8633	-73.9933	4x
703499	Higos	Solanum	adg	S. tuberosum subsp. andigena	10.18730/9QYX	Peru	-9.845	-75.9037	4x
703501	Tulu Kuchus	Solanum	adg	S. tuberosum subsp. andigena	10.18730/9QZY	Peru	-11.55	-76.63	4x
703502	Rosita	Solanum	adg	S. tuberosum subsp. andigena	10.18730/9R0Z	Peru	-8.5124	-77.8648	4x
703503	Andrea	Solanum	adg	S. tuberosum subsp. andigena	10.18730/9R1*	Peru	-8.406	-77.6282	4x
703504	Unknown	Solanum	adg	S. tuberosum subsp. andigena	10.18730/9R2~	Peru	-8.8098	-77.2981	4x
703505	Puka Papa	Solanum	adg	S. tuberosum subsp. andigena	10.18730/9R3$	Peru	-6.7093	-77.8056	4x
703506	Papa Ibia Rosada	Solanum	phu	S. phureja	10.18730/9R4=	Colombia	0.85	-77.5	2x
703507	Chaucha Blanca	Solanum	phu	S. phureja	10.18730/9R5U	Colombia	1.2166	-77.3	2x
703508	Chaucha Curilla Redonda	Solanum	phu	S. phureja	10.18730/9R60	Colombia	0.8833	-77.6833	2x
703509	Unknown	Solanum	phu	S. phureja	10.18730/9R71	Colombia	0.9	-77.5333	2x
703510	Amarilla	Solanum	phu	S. phureja	10.18730/9R82	Colombia	2.6136	-76.3775	2x
703511	Unknown	Solanum	phu	S. phureja	10.18730/9R93	Colombia			2x
703512	Unknown	Solanum	phu	S. phureja	10.18730/9RA4	Colombia	5.95	-72.95	2x
703513	Unknown	Solanum	phu	S. phureja	10.18730/9RB5	Colombia			2x
703514	Unknown	Solanum	phu	S. phureja	10.18730/9RC6	Colombia	0.9	-77.7833	2x
703515	Unknown	Solanum	phu	S. phureja	10.18730/9RD7	Colombia			2x
703517	Rosada	Solanum	adg	S. tuberosum subsp. andigena	10.18730/9RE8	Colombia	5.75	-72.8	4x
703518	Chipaca	Solanum	adg	S. tuberosum subsp. andigena	10.18730/9RF9	Colombia	5.75	-72.8	4x
703519	Chaucha	Solanum	adg	S. tuberosum subsp. andigena	10.18730/9RGA	Colombia	4.5166	-75.6333	4x
703520	Pestañuda	Solanum	adg	S. tuberosum subsp. andigena	10.18730/9RHB	Colombia	4.5166	-75.6333	4x
703521	Papa Morada	Solanum	adg	S. tuberosum subsp. andigena	10.18730/9RJC	Colombia	4.5166	-75.6833	3x
703522	Pana Negra	Solanum	adg	S. tuberosum subsp. andigena	10.18730/9RKD	Colombia	5.7166	-72.9333	4x
703523	Piedra Negra	Solanum	adg	S. tuberosum subsp. andigena	10.18730/9RME	Colombia	5.5166	-72.8833	4x
703525	Cornetos	Solanum	adg	S. tuberosum subsp. andigena	10.18730/9RPG	Colombia	5.5166	-72.8833	4x
703526	Guata Parola	Solanum	adg	S. tuberosum subsp. andigena	10.18730/9RQH	Colombia	5.5166	-72.8833	4x
703528	Criolla Argentina	Solanum	phu	S. phureja	10.18730/9RSK	Colombia	5.95	-72.95	2x
703529	Argentina Vieja	Solanum	adg	S. tuberosum subsp. andigena	10.18730/9RTM	Colombia	6	-72.9166	4x
703530	Parda Pastusa	Solanum	adg	S. tuberosum subsp. andigena	10.18730/9RVN	Colombia	6.4	-72.45	4x
703531	Pana Azul Grande	Solanum	adg	S. tuberosum subsp. andigena	10.18730/9RWP	Colombia	7.2	-72.75	4x
703532	Negra o Arbolona	Solanum	adg	S. tuberosum subsp. andigena	10.18730/9RXQ	Colombia	6.7	-72.7333	4x
703533	Pamba Colorada	Solanum	adg	S. tuberosum subsp. andigena	10.18730/9RYR	Colombia	1.2166	-77.2666	4x
703536	Violeta	Solanum	adg	S. tuberosum subsp. andigena	10.18730/9RZS	Colombia	0.8333	-77.6166	4x
703538	Mampuera	Solanum	adg	S. tuberosum subsp. andigena	10.18730/9S0T	Colombia	1.2166	-77.2666	4x
703539	Chaucha Ratona Roja	Solanum	phu	S. phureja	10.18730/9S1V	Colombia	1.0833	-77.6	2x
703540	Chaucha	Solanum	phu	S. phureja	10.18730/9S2W	Colombia	0.8333	-77.6166	2x
703541	Unknown	Solanum	phu	S. phureja	10.18730/9S3X	Colombia	1.2166	-77.2666	2x
703545	Ratona Larga	Solanum	phu	S. phureja	10.18730/9S6*	Colombia	1.0833	-77.6	2x
703546	Argentina Blanca	Solanum	phu	S. phureja	10.18730/9S7~	Colombia	1.0833	-77.6	2x
703548	Chaucha Flor Blanca	Solanum	phu	S. phureja	10.18730/9S8$	Colombia	1.0833	-77.6	2x
703549	Chaucha Manzana	Solanum	phu	S. phureja	10.18730/9S9=	Colombia	0.9	-77.7833	2x
703550	Jabona Negra	Solanum	adg	S. tuberosum subsp. andigena	10.18730/9SAU	Colombia	0.9	-77.7833	4x
703551	Almidona Negra	Solanum	adg	S. tuberosum subsp. andigena	10.18730/9SB0	Colombia	0.9	-77.7833	4x
703552	Chaucha Morada	Solanum	phu	S. phureja	10.18730/9SC1	Colombia	0.8333	-77.6166	2x
703553	Pana Blanca	Solanum	adg	S. tuberosum subsp. andigena	10.18730/9SD2	Colombia	1.2166	-77.2666	4x
703555	Suripamba	Solanum	adg	S. tuberosum subsp. andigena	10.18730/9SE3	Colombia	1.2166	-77.2666	4x
703556	Pata de Pava	Solanum	adg	S. tuberosum subsp. andigena	10.18730/9SF4	Colombia	1.2166	-77.2666	4x
703557	Leona	Solanum	adg	S. tuberosum subsp. andigena	10.18730/9SG5	Colombia	1.2166	-77.2666	4x
703558	Tuquerreña	Solanum	adg	S. tuberosum subsp. andigena	10.18730/9SH6	Colombia	1.2166	-77.2666	4x
703559	Mambera	Solanum	phu	S. phureja	10.18730/9SJ7	Colombia	2.45	-76.6	2x
703560	Sabanera Roja	Solanum	adg	S. tuberosum subsp. andigena	10.18730/9SK8	Colombia	2.45	-76.6	4x
703561	Calavera	Solanum	phu	S. phureja	10.18730/9SM9	Colombia	2.45	-76.6	2x
703562	Unknown	Solanum	phu	S. phureja	10.18730/9SNA	Colombia	2.5138	-76.3958	2x
703563	Unknown	Solanum	adg	S. tuberosum subsp. andigena	10.18730/9SPB	Colombia	2.5138	-76.3958	4x
703564	Rosada	Solanum	adg	S. tuberosum subsp. andigena	10.18730/9SQC	Colombia	2.3833	-76.45	4x
703567	Chaucha Roja	Solanum	phu	S. phureja	10.18730/9STF	Colombia	1.9952	-76.7736	2x
703568	Albacena	Solanum	adg	S. tuberosum subsp. andigena	10.18730/9SVG	Colombia	1.8386	-76.7688	4x
703569	Piel Roja	Solanum	adg	S. tuberosum subsp. andigena	10.18730/9SWH	Colombia	1.8386	-76.7688	4x
703570	Unknown	Solanum	phu	S. phureja	10.18730/9SXJ	Colombia	2.6136	-76.3775	2x
703572	Unknown	Solanum	phu	S. phureja	10.18730/9SYK	Colombia	5.35	-73.5166	2x
703573	Barrosa	Solanum	adg	S. tuberosum subsp. andigena	10.18730/9SZM	Colombia	5.6	-73.8333	4x
703576	Unknown	Solanum	phu	S. phureja	10.18730/9T1P	Colombia	5.03	-75.37	2x
703578	Quincha	Solanum	adg	S. tuberosum subsp. andigena	10.18730/9T2Q	Colombia	4.7666	-74.4666	4x
703579	Unknown	Solanum	phu	S. phureja	10.18730/9T3R	Colombia	1.0833	-77.6	2x
703580	Unknown	Solanum	phu	S. phureja	10.18730/9T4S	Colombia	1.2166	-77.2666	2x
703581	Unknown	Solanum	phu	S. phureja	10.18730/9T5T	Colombia	1.2166	-77.2666	2x
703583	Unknown	Solanum	adg	S. tuberosum subsp. andigena	10.18730/9T7W	Colombia	1.1666	-77.1666	4x
703585	Unknown	Solanum	adg	S. tuberosum subsp. andigena	10.18730/9T8X	Colombia	1.0833	-77.6	4x
703586	Unknown	Solanum	phu	S. phureja	10.18730/9T9Y	Colombia	1.2166	-77.2666	2x
703587	Piña Pintada	Solanum	adg	S. tuberosum subsp. andigena	10.18730/9TAZ	Colombia	0.9666	-77.7166	4x
703588	Pamba Blanca	Solanum	adg	S. tuberosum subsp. andigena	10.18730/9TB*	Colombia	0.9666	-77.7166	4x
703589	Unknown	Solanum	phu	S. phureja	10.18730/9TC~	Colombia	0.8833	-77.6166	2x
703592	Unknown	Solanum	adg	S. tuberosum subsp. andigena	10.18730/9TFU	Colombia			2x
703593	Unknown	Solanum	phu	S. phureja	10.18730/9TG0	Colombia			2x
703594	Unknown	Solanum	phu	S. phureja	10.18730/9TH1	Colombia	1.8008	-77.165	2x
703596	Mambera Morada o Mortena	Solanum	phu	S. phureja	10.18730/9TK3	Colombia	2.35	-76.5	3x
703597	Unknown	Solanum	phu	S. phureja	10.18730/9TM4	Colombia	2.6136	-76.3775	2x
703598	Unknown	Solanum	phu	S. phureja	10.18730/9TN5	Colombia	2.35	-76.5	3x
703601	Unknown	Solanum	phu	S. phureja	10.18730/9TP6	Colombia	5.7166	-72.8333	2x
703602	Pimpernel?	Solanum	tbr	S. tuberosum subsp. tuberosum	10.18730/9TQ7	Chile	-44.0761	-74.0775	4x
703604	Papa Chonca	Solanum	tbr	S. tuberosum subsp. tuberosum	10.18730/9TS9	Chile	-44.3711	-74.4167	4x
703605	Papa Chonca	Solanum	tbr	S. tuberosum subsp. tuberosum	10.18730/9TTA	Chile	-44.3711	-74.4167	4x
703606	Papa Chonca	Solanum	tbr	S. tuberosum subsp. tuberosum	10.18730/9TVB	Chile	-44.1491	-74.2852	4x
703608	Papa Chonca	Solanum	tbr	S. tuberosum subsp. tuberosum	10.18730/9TXD	Chile	-44	-74.2025	4x
703609	Sevara?	Solanum	tbr	S. tuberosum subsp. tuberosum	10.18730/9TYE	Chile	-43.8633	-73.9933	4x
703610	Papa Cacho	Solanum	tbr	S. tuberosum subsp. tuberosum	10.18730/9TZF	Chile	-43.8633	-73.9933	4x
703611	Papa Colorada	Solanum	tbr	S. tuberosum subsp. tuberosum	10.18730/9V0G	Chile	-43.8633	-73.9933	4x
703612	Papa Nocha	Solanum	tbr	S. tuberosum subsp. tuberosum	10.18730/9V1H	Chile	-43.8633	-73.9933	4x
703613	Unknown	Solanum	tbr	S. tuberosum subsp. tuberosum	10.18730/9V2J	Chile	-43.8633	-73.9933	4x
703614	Papa Blanca	Solanum	tbr	S. tuberosum subsp. tuberosum	10.18730/9V3K	Chile	-43.8633	-73.9933	4x
703615	Papa Rosada	Solanum	tbr	S. tuberosum subsp. tuberosum	10.18730/9V4M	Chile	-43.8633	-73.9933	4x
703616	Unknown	Solanum	adg	S. tuberosum subsp. andigena	10.18730/9V5N	Peru	-15.8392	-70.0292	4x
703617	Unknown	Solanum	adg	S. tuberosum subsp. andigena	10.18730/9V6P	Peru	-15.8392	-70.0292	4x
703618	Muru Imilla	Solanum	adg	S. tuberosum subsp. andigena	10.18730/9V7Q	Peru	-15.8392	-70.0292	4x
703619	Unknown	Solanum	adg	S. tuberosum subsp. andigena	10.18730/9V8R	Peru	-15.8392	-70.0292	4x
703620	Puka Bole	Solanum	adg	S. tuberosum subsp. andigena	10.18730/9V9S	Peru	-15.8392	-70.0292	4x
703622	Chaleco	Solanum	stn	S. stenotomum subsp. stenotomum	10.18730/9VBV	Peru	-15.8392	-70.0292	2x
703625	Amayllo	Solanum	stn	S. stenotomum subsp. stenotomum	10.18730/9VDX	Peru	-13.4572	-72.2572	2x
703626	Kello Paco Huayro	Solanum	adg	S. tuberosum subsp. andigena	10.18730/9VEY	Peru	-13.4572	-72.2572	4x
703627	Llutu Runtu	Solanum	adg	S. tuberosum subsp. andigena	10.18730/9VFZ	Peru	-13.4572	-72.2572	4x
703631	Erika	Solanum	adg	S. tuberosum subsp. andigena	10.18730/9VJ$	Peru	-13.4572	-72.2572	4x
703632	Pockea	Solanum	adg	S. tuberosum subsp. andigena	10.18730/9VK=	Peru	-13.5147	-71.9775	4x
703633	Unknown	Solanum	adg	S. tuberosum subsp. andigena	10.18730/9VMU	Peru	-13.5147	-71.9775	4x
703634	Unknown	Solanum	adg	S. tuberosum subsp. andigena	10.18730/9VN0	Peru	-13.6048	-71.5611	4x
703635	Unknown	Solanum	adg	S. tuberosum subsp. andigena	10.18730/9VP1	Peru	-13.6048	-71.5611	4x
703636	Puka Murhua	Solanum	adg	S. tuberosum subsp. andigena	10.18730/9VQ2	Peru	-13.5147	-71.9775	4x
703637	Qello Pitiquiña o Trombos	Solanum	stn	S. stenotomum subsp. stenotomum	10.18730/9VR3	Peru	-15.8392	-70.0292	2x
703638	Khati	Solanum	cha	chaucha	10.18730/9VS4	Bolivia	-16.5	-68.15	3x
703639	Koyllo	Solanum	adg	S. tuberosum subsp. andigena	10.18730/9VT5	Bolivia	-17.3666	-67.6666	4x
703641	Koyllu	Solanum	adg	S. tuberosum subsp. andigena	10.18730/9VV6	Bolivia	-17.3833	-66.15	3x
703642	Sipancachi	Solanum	adg	S. tuberosum subsp. andigena	10.18730/9VW7	Bolivia	-19.043	-65.2591	4x
703644	Unknown	Solanum	tbr	S. tuberosum subsp. tuberosum	10.18730/9VY9	Argentina			4x
703645	Unknown	Solanum	stn	S. stenotomum subsp. stenotomum	10.18730/9VZA	Bolivia	-20.8333	-65.6833	4x
703646	Puka	Solanum	adg	S. tuberosum subsp. andigena	10.18730/9W0B	Bolivia	-21	-68.3499	4x
703648	Kununara	Solanum	cha	chaucha	10.18730/9W1C	Bolivia	-19.043	-65.2591	3x
703649	Kulurara	Solanum	cha	chaucha	10.18730/9W2D	Bolivia	-19.043	-65.2591	3x
703650	Pitu Papa	Solanum	adg	S. tuberosum subsp. andigena	10.18730/9W3E	Bolivia	-19.043	-65.2591	4x
703651	Sacampaya	Solanum	adg	S. tuberosum subsp. andigena	10.18730/9W4F	Bolivia	-19.043	-65.2591	4x
703652	Tarmeña	Solanum	adg	S. tuberosum subsp. andigena	10.18730/9W5G	Peru	-6.9813	-78.2149	4x
703654	Chaucha Amarilla	Solanum	phu	S. phureja	10.18730/9W7J	Peru	-7.3233	-78.5184	2x
703655	Bien Peruana	Solanum	adg	S. tuberosum subsp. andigena	10.18730/9W8K	Peru	-6.9782	-78.8046	4x
703662	Sapa Negra	Solanum	adg	S. tuberosum subsp. andigena	10.18730/9WDR	Peru	-6.4449	-78.3207	4x
703663	Papa Comun	Solanum	adg	S. tuberosum subsp. andigena	10.18730/9WES	Peru	-6.57	-78.67	4x
703664	Suela Colorada	Solanum	adg	S. tuberosum subsp. andigena	10.18730/9WFT	Peru	-6.57	-78.67	4x
703667	Imilla Rosada	Solanum	adg	S. tuberosum subsp. andigena	10.18730/9WJX	Peru	-14.4712	-69.5374	4x
703668	Chalcay Turuna	Solanum	stn	S. stenotomum subsp. stenotomum	10.18730/9WKY	Peru	-14.4712	-69.5374	2x
703669	Puka Coricca	Solanum	adg	S. tuberosum subsp. andigena	10.18730/9WMZ	Peru	-14.4712	-69.5374	4x
703670	Caccra Turuna	Solanum	sol	Hyb	10.18730/9WN*	Peru	-14.4712	-69.5374	2x
703671	Negrita	Solanum	adg	S. tuberosum subsp. andigena	10.18730/9WP~	Peru	-7.0846	-78.3439	4x
703674	Sawasiray	Solanum	adg	S. tuberosum subsp. andigena	10.18730/9WSU	Peru	-12.9836	-74.7178	4x
703675	Puka Ruyru	Solanum	adg	S. tuberosum subsp. andigena	10.18730/9WT0	Peru	-12.98	-74.75	4x
703676	Unknown	Solanum	adg	S. tuberosum subsp. andigena	10.18730/9WV1	Peru	-13.0299	-74.7464	4x
703677	Yura Viuda	Solanum	adg	S. tuberosum subsp. andigena	10.18730/9WW2	Peru	-12.7297	-74.6667	4x
703680	Unknown	Solanum	adg	S. tuberosum subsp. andigena	10.18730/9WY4	Peru	-12.7901	-74.5855	4x
703681	Muro Panza	Solanum	adg	S. tuberosum subsp. andigena	10.18730/9WZ5	Peru	-12.7901	-74.5855	4x
703682	Grande	Solanum	adg	S. tuberosum subsp. andigena	10.18730/9X06	Peru	-12.7901	-74.5855	4x
703686	Yuraq Casa	Solanum	adg	S. tuberosum subsp. andigena	10.18730/9X28	Peru	-12.7929	-74.6047	4x
703688	Unknown	Solanum	adg	S. tuberosum subsp. andigena	10.18730/9X4A	Peru	-12.7498	-74.8216	4x
703689	Gaspar Maco	Solanum	adg	S. tuberosum subsp. andigena	10.18730/9X5B	Peru	-12.5169	-74.7288	4x
703690	Unknown	Solanum	adg	S. tuberosum subsp. andigena	10.18730/9X6C	Peru	-12.3989	-74.872	4x
703691	Yana Mata	Solanum	adg	S. tuberosum subsp. andigena	10.18730/9X7D	Peru	-12.491	-74.8283	4x
703692	Unknown	Solanum	adg	S. tuberosum subsp. andigena	10.18730/9X8E	Peru	-12.491	-74.8283	2x
703694	Unknown	Solanum	adg	S. tuberosum subsp. andigena	10.18730/9XAG	Peru	-12.1237	-75.4375	4x
703695	Unknown	Solanum	adg	S. tuberosum subsp. andigena	10.18730/9XBH	Peru	-12.0099	-74.9019	4x
703696	Cuchipa Ismaynin	Solanum	adg	S. tuberosum subsp. andigena	10.18730/9XCJ	Peru	-12.0099	-74.9019	3x
703697	Unknown	Solanum	adg	S. tuberosum subsp. andigena	10.18730/9XDK	Peru	-12.0099	-74.9019	4x
703698	Capacho Azul	Solanum	stn	S. stenotomum subsp. stenotomum	10.18730/9XEM	Peru	-11.7504	-75.132	2x
703699	Lengua de Vaca	Solanum	adg	S. tuberosum subsp. andigena	10.18730/9XFN	Peru	-11.7504	-75.132	4x
703700	Papa Pishus	Solanum	sol	Hyb	10.18730/9XGP	Peru	-11.6857	-75.0394	4x
703701	Papa Mirasol o Pallahuarq	Solanum	stn	S. stenotomum subsp. stenotomum	10.18730/9XHQ	Peru	-11.6857	-75.0394	2x
703703	Añaspa Uman	Solanum	stn	S. stenotomum subsp. stenotomum	10.18730/9XKS	Peru	-11.0164	-75.63	2x
703704	Blanca	Solanum	adg	S. tuberosum subsp. andigena	10.18730/9XMT	Peru	-10.8268	-75.8505	4x
703706	Unknown	Solanum	adg	S. tuberosum subsp. andigena	10.18730/9XNV	Peru	-11.0879	-76.1475	4x
703709	Suytu	Solanum	stn	S. stenotomum subsp. stenotomum	10.18730/9XRY	Peru	-11.0879	-76.1475	4x
703710	Runtus Puka Ñawi	Solanum	stn	S. stenotomum subsp. stenotomum	10.18730/9XSZ	Peru	-10.9667	-75.8774	2x
703711	Sandia	Solanum	adg	S. tuberosum subsp. andigena	10.18730/9XT*	Peru	-10.9667	-75.8774	4x
703712	Capucho	Solanum	stn	S. stenotomum subsp. stenotomum	10.18730/9XV~	Peru	-10.9667	-75.8774	2x
703715	Collota Blanca	Solanum	adg	S. tuberosum subsp. andigena	10.18730/9XW$	Peru	-11.2649	-75.6503	4x
703716	Mishca Suytu	Solanum	adg	S. tuberosum subsp. andigena	10.18730/9XX=	Peru	-10.0515	-77.1359	4x
703717	Sojpi Huarmi	Solanum	adg	S. tuberosum subsp. andigena	10.18730/9XYU	Peru	-10.0515	-77.1359	4x
703719	Condor Huarmi	Solanum	adg	S. tuberosum subsp. andigena	10.18730/9Y01	Peru	-10.1931	-77.0037	4x
703720	Buen Cholo	Solanum	adg	S. tuberosum subsp. andigena	10.18730/9Y12	Peru	-9.8015	-77.4302	4x
703721	Jallga Huarmi	Solanum	adg	S. tuberosum subsp. andigena	10.18730/9Y23	Peru	-9.1874	-76.9926	4x
703722	Gallhuash Pinto	Solanum	sol	Hyb	10.18730/9Y34	Peru	-9.1874	-76.9926	2x
703724	Jacapa Garan	Solanum	adg	S. tuberosum subsp. andigena	10.18730/9Y56	Peru	-9.1874	-76.9926	4x
703725	Azul Papa	Solanum	adg	S. tuberosum subsp. andigena	10.18730/9Y67	Peru	-9.1936	-77.0228	4x
703726	Chaulana	Solanum	adg	S. tuberosum subsp. andigena	10.18730/9Y78	Peru	-9.1936	-77.0228	4x
703727	Mulajitanan	Solanum	adg	S. tuberosum subsp. andigena	10.18730/9Y89	Peru	-9.3276	-77.5522	4x
703728	Yana Sojpe	Solanum	adg	S. tuberosum subsp. andigena	10.18730/9Y9A	Peru	-9.3276	-77.5522	4x
703729	Quesro	Solanum	adg	S. tuberosum subsp. andigena	10.18730/9YAB	Peru	-9.3276	-77.5522	4x
703731	Huecsa Acsho	Solanum	adg	S. tuberosum subsp. andigena	10.18730/9YBC	Peru	-8.5124	-77.8648	4x
703734	Unknown	Solanum	adg	S. tuberosum subsp. andigena	10.18730/9YEF	Peru	-8.406	-77.6282	4x
703736	Unknown	Solanum	adg	S. tuberosum subsp. andigena	10.18730/9YFG	Peru	-8.406	-77.6282	4x
703737	Pacos	Solanum	adg	S. tuberosum subsp. andigena	10.18730/9YGH	Peru	-8.406	-77.6282	4x
703738	Ambar	Solanum	gon	s. stenotomum subsp. goniocalyx	10.18730/9YHJ	Peru	-8.8656	-77.358	2x
703739	Lisan	Solanum	adg	S. tuberosum subsp. andigena	10.18730/9YJK	Peru	-8.8656	-77.358	4x
703741	Ambar	Solanum	gon	s. stenotomum subsp. goniocalyx	10.18730/9YMN	Peru	-8.8177	-77.3081	2x
703745	Cantu Papa	Solanum	gon	s. stenotomum subsp. goniocalyx	10.18730/9YQR	Peru	-8.5303	-77.4875	2x
703746	Wacapa Huagran	Solanum	adg	S. tuberosum subsp. andigena	10.18730/9YRS	Peru	-8.5303	-77.4875	4x
703747	Chomo Longo	Solanum	adg	S. tuberosum subsp. andigena	10.18730/9YST	Peru	-8.5303	-77.4875	4x
703748	Huagalina	Solanum	adg	S. tuberosum subsp. andigena	10.18730/9YTV	Peru	-8.0048	-78.6038	4x
703749	Aguila	Solanum	adg	S. tuberosum subsp. andigena	10.18730/9YVW	Peru	-8.0217	-78.6104	4x
703751	Shallis	Solanum	adg	S. tuberosum subsp. andigena	10.18730/9YXY	Peru	-7.7819	-77.8669	4x
703752	Tacmara	Solanum	adg	S. tuberosum subsp. andigena	10.18730/9YYZ	Peru	-7.7819	-77.8669	4x
703753	Unknown	Solanum	adg	S. tuberosum subsp. andigena	10.18730/9YZ*	Peru	-15.4486	-69.3296	4x
703754	Jancko Pala	Solanum	adg	S. tuberosum subsp. andigena	10.18730/9Z0~	Bolivia	-16.9	-68.1	4x
703755	Unknown	Solanum	adg	S. tuberosum subsp. andigena	10.18730/9Z1$	Bolivia	-16.5833	-68.8666	4x
703756	Alqa Runa	Solanum	adg	S. tuberosum subsp. andigena	10.18730/9Z2=	Bolivia	-16.5833	-68.8666	4x
703757	Unknown	Solanum	adg	S. tuberosum subsp. andigena	10.18730/9Z3U	Bolivia	-16.55	-68.7	4x
703758	Jancko Coillo	Solanum	adg	S. tuberosum subsp. andigena	10.18730/9Z40	Bolivia	-18.1666	-67.4166	4x
703759	Chiar Imilla	Solanum	adg	S. tuberosum subsp. andigena	10.18730/9Z51	Bolivia	-18.35	-67.6833	4x
703760	Yalka Coillu	Solanum	stn	S. stenotomum subsp. stenotomum	10.18730/9Z62	Bolivia	-18.3212	-67.6833	2x
703761	Pituwayaca	Solanum	stn	S. stenotomum subsp. stenotomum	10.18730/9Z73	Bolivia	-17.3333	-67.7333	2x
703762	Titihuichinca	Solanum	stn	S. stenotomum subsp. stenotomum	10.18730/9Z84	Bolivia	-17.45	-67.5166	2x
703763	Cerrena Acsho	Solanum	adg	S. tuberosum subsp. andigena	10.18730/9Z95	Peru	-6.2346	-79.317	4x
703765	Chaucha Cunvicana	Solanum	cha	chaucha	10.18730/9ZA6	Peru	-4.64	-79.7158	3x
703766	Chaucha Colorada	Solanum	adg	S. tuberosum subsp. andigena	10.18730/9ZB7	Peru	-4.64	-79.7158	4x
703767	Chaucha Colorada	Solanum	phu	S. phureja	10.18730/9ZC8	Peru	-5.1801	-79.425	2x
703768	Huayro Roja	Solanum	sol	Hyb	10.18730/9ZD9	Peru	-9.5735	-77.5153	2x
703771	Huajra Paquichum	Solanum	adg	S. tuberosum subsp. andigena	10.18730/9ZFB	Peru	-10.3552	-77.1995	4x
703772	Venada	Solanum	adg	S. tuberosum subsp. andigena	10.18730/9ZGC	Peru	-8.1451	-78.1758	4x
703773	Chirvilla	Solanum	adg	S. tuberosum subsp. andigena	10.18730/9ZHD	Peru	-8.1451	-78.1758	4x
703774	Unknown	Solanum	stn	S. stenotomum subsp. stenotomum	10.18730/9ZJE	Bolivia	-16.38	-68.5	2x
703775	Huaicu	Solanum	adg	S. tuberosum subsp. andigena	10.18730/9ZKF	Bolivia	-15.91	-69.15	4x
703776	Pataño	Solanum	adg	S. tuberosum subsp. andigena	10.18730/9ZMG	Peru	-6.2294	-77.8743	4x
703777	Shumaqperqa	Solanum	gon	s. stenotomum subsp. goniocalyx	10.18730/9ZNH	Peru	-9.5234	-76.776	2x
703778	Huancavelicana	Solanum	adg	S. tuberosum subsp. andigena	10.18730/9ZPJ	Peru	-10.6806	-76.2582	4x
703779	Puka Musguiña	Solanum	adg	S. tuberosum subsp. andigena	10.18730/9ZQK	Peru	-10.4921	-76.517	2x
703780	Unknown	Solanum	adg	S. tuberosum subsp. andigena	10.18730/9ZRM	Peru	-8.1451	-78.1758	4x
703781	Nina Waskha	Solanum	adg	S. tuberosum subsp. andigena	10.18730/9ZSN	Peru	-13.3033	-71.4734	3x
703782	Q'oe Sullu	Solanum	stn	S. stenotomum subsp. stenotomum	10.18730/9ZTP	Peru	-13.332	-71.5068	2x
703783	Wawa Chara	Solanum	stn	S. stenotomum subsp. stenotomum	10.18730/9ZVQ	Peru	-15.8942	-69.8897	2x
703784	Pitiquiña	Solanum	stn	S. stenotomum subsp. stenotomum	10.18730/9ZWR	Bolivia			2x
703785	Alqa Chaleco	Solanum	stn	S. stenotomum subsp. stenotomum	10.18730/9ZXS	Peru	-14.9075	-70.197	2x
703786	Lengua de Vaca	Solanum	adg	S. tuberosum subsp. andigena	10.18730/9ZYT	Peru	-7.1541	-77.7018	4x
703787	Negrita	Solanum	adg	S. tuberosum subsp. andigena	10.18730/9ZZV	Peru	-12.1769	-76.1791	4x
703788	Canteña	Solanum	adg	S. tuberosum subsp. andigena	10.18730/A00W	Peru	-12.18	-76.3	4x
703789	Negra	Solanum	adg	S. tuberosum subsp. andigena	10.18730/A01X	Peru	-12.15	-76.23	3x
703791	Kapiash	Solanum	adg	S. tuberosum subsp. andigena	10.18730/A02Y	Peru	-12.2238	-75.8075	4x
703792	Cachito	Solanum	adg	S. tuberosum subsp. andigena	10.18730/A03Z	Peru	-12.2238	-75.8075	4x
703795	Paloma Negra	Solanum	adg	S. tuberosum subsp. andigena	10.18730/A05~	Peru	-12.4596	-75.9182	4x
703797	Roja	Solanum	adg	S. tuberosum subsp. andigena	10.18730/A06$	Peru	-10.7539	-77.2649	4x
703800	Chaucha	Solanum	phu	S. phureja	10.18730/A08U	Peru	-14.42	-69.33	2x
703801	Thuruna	Solanum	stn	S. stenotomum subsp. stenotomum	10.18730/A090	Peru	-14.1523	-69.6651	2x
703802	Unknown	Solanum	adg	S. tuberosum subsp. andigena	10.18730/A0A1	Peru	-10.4672	-76.3479	4x
703804	Surimana	Solanum	adg	S. tuberosum subsp. andigena	10.18730/A0C3	Peru	-15.4519	-69.4302	4x
703805	Moro Puya	Solanum	adg	S. tuberosum subsp. andigena	10.18730/A0D4	Peru	-15.4519	-69.4302	4x
703806	K'usillu Sincha	Solanum	stn	S. stenotomum subsp. stenotomum	10.18730/A0E5	Peru	-15.2033	-69.7608	2x
703807	Unkhuña P'ulti	Solanum	adg	S. tuberosum subsp. andigena	10.18730/A0F6	Peru	-14.4712	-69.5374	4x
703808	Khuchi Q'allu	Solanum	stn	S. stenotomum subsp. stenotomum	10.18730/A0G7	Peru	-16.2729	-69.2931	2x
703809	Granada	Solanum	stn	S. stenotomum subsp. stenotomum	10.18730/A0H8	Peru	-16.2729	-69.2931	2x
703810	Azul Ahanwiri	Solanum	ajh	S. ajanhuiri	10.18730/A0J9	Peru	-16.9087	-69.3708	2x
703811	Thuruna	Solanum	stn	S. stenotomum subsp. stenotomum	10.18730/A0KA	Peru	-14.3223	-69.466	2x
703812	Papa Chaucha	Solanum	phu	S. phureja	10.18730/A0MB	Peru	-14.4712	-69.5374	2x
703814	Unknown	Solanum	adg	S. tuberosum subsp. andigena	10.18730/A0NC	Peru	-5.9082	-77.7874	4x
703815	Jaboncillo	Solanum	adg	S. tuberosum subsp. andigena	10.18730/A0PD	Peru	-6.7093	-77.8056	4x
703818	Habas Negra	Solanum	adg	S. tuberosum subsp. andigena	10.18730/A0RF	Peru	-10.5092	-76.5897	4x
703819	Piña	Solanum	adg	S. tuberosum subsp. andigena	10.18730/A0SG	Peru	-10.5092	-76.5897	4x
703820	Cuchus	Solanum	adg	S. tuberosum subsp. andigena	10.18730/A0TH	Peru	-10.5092	-76.5897	4x
703821	Unknown	Solanum	adg	S. tuberosum subsp. andigena	10.18730/A0VJ	Peru	-10.5092	-76.5897	4x
703823	Yana Pishqo	Solanum	stn	S. stenotomum subsp. stenotomum	10.18730/A0WK	Peru	-10.4386	-76.4947	2x
703825	China Runtush	Solanum	gon	s. stenotomum subsp. goniocalyx	10.18730/A0XM	Peru	-10.4291	-76.4509	2x
703826	Pishqus	Solanum	gon	s. stenotomum subsp. goniocalyx	10.18730/A0YN	Peru	-10.4291	-76.4509	2x
703828	Coleto	Solanum	adg	S. tuberosum subsp. andigena	10.18730/A10Q	Peru	-10.4291	-76.4509	4x
703829	China Runtush	Solanum	gon	s. stenotomum subsp. goniocalyx	10.18730/A11R	Peru	-10.4291	-76.4509	2x
703830	Pamoq	Solanum	adg	S. tuberosum subsp. andigena	10.18730/A12S	Peru	-10.4291	-76.4509	4x
703831	Pampina	Solanum	gon	s. stenotomum subsp. goniocalyx	10.18730/A13T	Peru	-10.4783	-76.4467	2x
703832	Wayru Amarillo	Solanum	gon	s. stenotomum subsp. goniocalyx	10.18730/A14V	Peru	-10.4783	-76.4467	2x
703833	Yana Hiruku	Solanum	adg	S. tuberosum subsp. andigena	10.18730/A15W	Peru	-10.533	-76.1635	4x
703836	Muru Bonilla	Solanum	gon	s. stenotomum subsp. goniocalyx	10.18730/A17Y	Peru	-10.6368	-75.9501	2x
703837	Yana Wankuy	Solanum	adg	S. tuberosum subsp. andigena	10.18730/A18Z	Peru	-10.6437	-75.8693	4x
703838	Puka Mama	Solanum	stn	S. stenotomum subsp. stenotomum	10.18730/A19*	Peru	-16.2459	-69.0918	2x
703839	Wila Sotamari	Solanum	adg	S. tuberosum subsp. andigena	10.18730/A1A~	Peru	-16.2459	-69.0918	4x
703840	Chimakine	Solanum	adg	S. tuberosum subsp. andigena	10.18730/A1B$	Peru	-16.2459	-69.0918	4x
703841	Llucta Para	Solanum	adg	S. tuberosum subsp. andigena	10.18730/A1C=	Peru	-16.2146	-69.4593	4x
703844	Añil Papa	Solanum	stn	S. stenotomum subsp. stenotomum	10.18730/A1F1	Peru	-9.3928	-76.7212	2x
703845	Niña	Solanum	adg	S. tuberosum subsp. andigena	10.18730/A1G2	Peru	-9.4977	-76.7724	4x
703847	Amarilla Ishkupuru	Solanum	adg	S. tuberosum subsp. andigena	10.18730/A1J4	Peru	-9.5234	-76.776	4x
703848	Trompo	Solanum	sol	Hyb	10.18730/A1K5	Peru	-9.5234	-76.776	2x
703849	Ganto Suyt’u	Solanum	stn	S. stenotomum subsp. stenotomum	10.18730/A1M6	Peru	-9.5396	-76.7371	2x
703850	Yana Warmi (Acero)	Solanum	adg	S. tuberosum subsp. andigena	10.18730/A1N7	Peru	-9.5396	-76.7371	4x
703851	Shushush	Solanum	adg	S. tuberosum subsp. andigena	10.18730/A1P8	Peru	-9.5397	-76.6835	4x
703853	Untushpa Pachan	Solanum	adg	S. tuberosum subsp. andigena	10.18730/A1Q9	Peru	-9.535	-76.8973	4x
703855	Mulagitanan	Solanum	adg	S. tuberosum subsp. andigena	10.18730/A1SB	Peru	-9.535	-76.8973	4x
703856	Wakapa Q'allun	Solanum	adg	S. tuberosum subsp. andigena	10.18730/A1TC	Peru	-9.535	-76.8973	4x
703859	Oqe Vadush	Solanum	adg	S. tuberosum subsp. andigena	10.18730/A1WE	Peru	-9.4974	-76.8834	4x
703860	Gueshguey	Solanum	adg	S. tuberosum subsp. andigena	10.18730/A1XF	Peru	-9.4974	-76.8834	4x
703862	Yana P’altaq	Solanum	adg	S. tuberosum subsp. andigena	10.18730/A1YG	Peru	-9.4974	-76.8834	4x
703863	Jacasina	Solanum	stn	S. stenotomum subsp. stenotomum	10.18730/A1ZH	Peru	-9.4974	-76.8834	4x
703864	Chata Colorada	Solanum	adg	S. tuberosum subsp. andigena	10.18730/A20J	Peru	-9.5234	-76.776	4x
703865	Unknown	Solanum	adg	S. tuberosum subsp. andigena	10.18730/A21K	Peru	-10.6437	-75.8693	4x
703867	Muru Carhuina	Solanum	sol	Hyb	10.18730/A23N	Peru	-10.6368	-75.9501	2x
703868	Aukin Suyt'u	Solanum	adg	S. tuberosum subsp. andigena	10.18730/A24P	Peru	-10.6368	-75.9501	4x
703869	Suyt’u Amarilla	Solanum	gon	s. stenotomum subsp. goniocalyx	10.18730/A25Q	Peru	-10.583	-75.9006	2x
703870	Amarilla	Solanum	gon	s. stenotomum subsp. goniocalyx	10.18730/A26R	Peru	-9.8583	-76.6083	2x
703871	Wiskurpa Atakan	Solanum	stn	S. stenotomum subsp. stenotomum	10.18730/A27S	Peru	-9.8742	-76.812	2x
703872	China Wayru	Solanum	adg	S. tuberosum subsp. andigena	10.18730/A28T	Peru	-9.984	-76.6878	4x
703873	Chokpa	Solanum	adg	S. tuberosum subsp. andigena	10.18730/A29V	Peru	-9.5493	-76.8163	4x
703874	Kashapa Tuktun	Solanum	stn	S. stenotomum subsp. stenotomum	10.18730/A2AW	Peru	-9.2861	-76.7009	2x
703875	Llaqta	Solanum	adg	S. tuberosum subsp. andigena	10.18730/A2BX	Peru	-9.706	-76.7712	4x
703876	Wiskurpa Atakan	Solanum	stn	S. stenotomum subsp. stenotomum	10.18730/A2CY	Peru	-9.5986	-76.7262	2x
703877	Akaqllupa Pechon	Solanum	gon	s. stenotomum subsp. goniocalyx	10.18730/A2DZ	Peru	-9.5986	-76.7262	2x
703879	Conori	Solanum	adg	S. tuberosum subsp. andigena	10.18730/A2F~	Peru	-9.7483	-76.648	4x
703881	Amarilla	Solanum	gon	s. stenotomum subsp. goniocalyx	10.18730/A2G$	Peru	-9.7957	-76.6656	2x
703882	Usa Papa	Solanum	gon	s. stenotomum subsp. goniocalyx	10.18730/A2H=	Peru	-9.845	-75.9037	4x
703883	Criolla	Solanum	tbr	S. tuberosum subsp. tuberosum	10.18730/A2JU	Guatemala	14.8333	-91.5166	4x
703884	Colima	Solanum	adg	S. tuberosum subsp. andigena	10.18730/A2K0	Guatemala	14.83	-91.52	4x
703885	Criolla	Solanum	adg	S. tuberosum subsp. andigena	10.18730/A2M1	Guatemala	14.83	-91.52	4x
703886	Criolla	Solanum	adg	S. tuberosum subsp. andigena	10.18730/A2N2	Guatemala	14.8333	-91.5166	4x
703887	Cuarentena Criolla	Solanum	adg	S. tuberosum subsp. andigena	10.18730/A2P3	Guatemala			4x
703889	Cuarentena	Solanum	sol	Hyb	10.18730/A2Q4	Guatemala	14.9666	-91.8	4x
703890	Criolla	Solanum	adg	S. tuberosum subsp. andigena	10.18730/A2R5	Guatemala	14.9666	-91.8	4x
703891	Criolla Colima Blanca	Solanum	adg	S. tuberosum subsp. andigena	10.18730/A2S6	Guatemala	15.0333	-91.8	4x
703892	Uvilla Negra	Solanum	adg	S. tuberosum subsp. andigena	10.18730/A2T7	Ecuador	-0.2166	-78.5	4x
703893	Leona Negra	Solanum	adg	S. tuberosum subsp. andigena	10.18730/A2V8	Ecuador	-0.5	-78.5666	4x
703894	Jabonilla	Solanum	adg	S. tuberosum subsp. andigena	10.18730/A2W9	Ecuador	-0.5	-78.5666	4x
703895	Leona	Solanum	adg	S. tuberosum subsp. andigena	10.18730/A2XA	Ecuador	-0.9333	-78.6166	4x
703896	Leona Blanca	Solanum	adg	S. tuberosum subsp. andigena	10.18730/A2YB	Ecuador	-0.9333	-78.6166	4x
703897	Limeña	Solanum	phu	S. phureja	10.18730/A2ZC	Ecuador	-0.9333	-78.6166	2x
703898	Holandesa	Solanum	phu	S. phureja	10.18730/A30D	Ecuador	-0.9333	-78.6166	2x
703899	Chaucha Roja	Solanum	adg	S. tuberosum subsp. andigena	10.18730/A31E	Ecuador	-0.9333	-78.6166	4x
703901	Quitena	Solanum	adg	S. tuberosum subsp. andigena	10.18730/A33G	Ecuador	-1.5166	-78.5	4x
703902	Jubaleña	Solanum	adg	S. tuberosum subsp. andigena	10.18730/A34H	Ecuador	-2.55	-78.93	4x
703904	Quesilla	Solanum	adg	S. tuberosum subsp. andigena	10.18730/A35J	Ecuador	-2.82	-79.02	4x
703905	Huata Colorada	Solanum	adg	S. tuberosum subsp. andigena	10.18730/A36K	Ecuador	-1.5833	-79.4666	4x
703907	Carasapa	Solanum	adg	S. tuberosum subsp. andigena	10.18730/A38N	Ecuador			4x
703908	Negra	Solanum	adg	S. tuberosum subsp. andigena	10.18730/A39P	Ecuador	0.8	-77.7166	4x
703909	Martina	Solanum	adg	S. tuberosum subsp. andigena	10.18730/A3AQ	Ecuador	0.8	-77.7166	4x
703910	Guantiba	Solanum	adg	S. tuberosum subsp. andigena	10.18730/A3BR	Colombia	1.2166	-77.2666	4x
703911	Rubi	Solanum	adg	S. tuberosum subsp. andigena	10.18730/A3CS	Colombia	1.2166	-77.2666	4x
703913	Muru Bole	Solanum	adg	S. tuberosum subsp. andigena	10.18730/A3EV	Peru	-13.4684	-71.9101	4x
703914	Puka Papa	Solanum	adg	S. tuberosum subsp. andigena	10.18730/A3FW	Peru	-13.4742	-72.743	4x
703915	Yuraq Papa	Solanum	adg	S. tuberosum subsp. andigena	10.18730/A3GX	Peru	-13.4797	-71.9223	4x
703917	Oqe Lomo	Solanum	adg	S. tuberosum subsp. andigena	10.18730/A3JZ	Peru	-13.4797	-71.9223	4x
703918	Chaucha o Papa Amarilla	Solanum	adg	S. tuberosum subsp. andigena	10.18730/A3K*	Peru	-14.03	-71.57	4x
703919	Q'ala Warmi	Solanum	adg	S. tuberosum subsp. andigena	10.18730/A3M~	Peru	-13.9954	-71.5325	4x
703920	Unknown	Solanum	adg	S. tuberosum subsp. andigena	10.18730/A3N$	Peru	-14.059	-71.4935	4x
703921	Okera Lomo	Solanum	adg	S. tuberosum subsp. andigena	10.18730/A3P=	Peru	-14.059	-71.4935	4x
703923	Puka Suyt’u	Solanum	adg	S. tuberosum subsp. andigena	10.18730/A3QU	Peru	-13.53	-72.82	4x
703924	Araq'a Maqt'a Papa	Solanum	adg	S. tuberosum subsp. andigena	10.18730/A3R0	Peru	-13.5139	-72.8136	4x
703925	Chimuco	Solanum	adg	S. tuberosum subsp. andigena	10.18730/A3S1	Peru	-13.4979	-72.8927	4x
703926	Q'ala Suyt’u	Solanum	adg	S. tuberosum subsp. andigena	10.18730/A3T2	Peru	-13.65	-73.4	4x
703927	Yana Suyt’u	Solanum	adg	S. tuberosum subsp. andigena	10.18730/A3V3	Peru	-13.65	-73.4	4x
703928	Yuraq Lomo	Solanum	adg	S. tuberosum subsp. andigena	10.18730/A3W4	Peru	-14.1645	-71.477	4x
703932	Muru T'alaku	Solanum	adg	S. tuberosum subsp. andigena	10.18730/A3Y6	Peru	-13.2476	-71.8969	4x
703933	Titerite	Solanum	adg	S. tuberosum subsp. andigena	10.18730/A3Z7	Peru	-13.2476	-71.8969	4x
703935	Yuraq Waraqo	Solanum	adg	S. tuberosum subsp. andigena	10.18730/A408	Peru	-13.4198	-71.9977	4x
703936	Ch'ia K'utuh	Solanum	adg	S. tuberosum subsp. andigena	10.18730/A419	Peru	-13.6759	-71.3026	4x
703937	Yana Unkhuña	Solanum	adg	S. tuberosum subsp. andigena	10.18730/A42A	Peru	-13.6759	-71.3026	4x
703938	Tarma	Solanum	adg	S. tuberosum subsp. andigena	10.18730/A43B	Peru	-13.6668	-71.3149	4x
703939	Puka P'alta	Solanum	adg	S. tuberosum subsp. andigena	10.18730/A44C	Peru	-13.6668	-71.3149	4x
703940	Puka Pakos	Solanum	adg	S. tuberosum subsp. andigena	10.18730/A45D	Peru	-14.4932	-71.1552	4x
703942	Puka Ñawi	Solanum	adg	S. tuberosum subsp. andigena	10.18730/A46E	Peru	-14.35	-71.17	4x
703945	Leq'echu Araq	Solanum	adg	S. tuberosum subsp. andigena	10.18730/A47F	Peru	-13.4634	-71.9295	4x
703946	Puka Araq	Solanum	adg	S. tuberosum subsp. andigena	10.18730/A48G	Peru	-13.4634	-71.9295	4x
703947	Araq Papa Negra	Solanum	adg	S. tuberosum subsp. andigena	10.18730/A49H	Peru	-14.2029	-71.3152	4x
703948	Yana T'alako	Solanum	adg	S. tuberosum subsp. andigena	10.18730/A4AJ	Peru	-13.52	-70.88	4x
703951	Alqa Sole	Solanum	adg	S. tuberosum subsp. andigena	10.18730/A4CM	Peru	-13.52	-70.95	2x
703952	Yuraq Sole	Solanum	adg	S. tuberosum subsp. andigena	10.18730/A4DN	Peru	-13.6589	-70.9497	4x
703954	Talos o Carlos Colota	Solanum	adg	S. tuberosum subsp. andigena	10.18730/A4EP	Peru	-14.036	-71.5708	2x
703955	Choqche Waltha	Solanum	adg	S. tuberosum subsp. andigena	10.18730/A4FQ	Peru	-14.036	-71.5708	4x
703956	Sonso Lomo	Solanum	adg	S. tuberosum subsp. andigena	10.18730/A4GR	Peru	-14.036	-71.5708	4x
703957	Siwayllus	Solanum	adg	S. tuberosum subsp. andigena	10.18730/A4HS	Peru	-14.036	-71.5708	4x
703958	Puka Araq	Solanum	adg	S. tuberosum subsp. andigena	10.18730/A4JT	Peru	-14.036	-71.5708	4x
703959	P'itikiña	Solanum	stn	S. stenotomum subsp. stenotomum	10.18730/A4KV	Peru	-14.6266	-71.5314	2x
703960	Charka	Solanum	adg	S. tuberosum subsp. andigena	10.18730/A4MW	Peru	-14.76	-71.512	4x
703961	Poq'oya	Solanum	adg	S. tuberosum subsp. andigena	10.18730/A4NX	Peru	-14.5525	-72.1163	4x
703963	Yana Ollon	Solanum	adg	S. tuberosum subsp. andigena	10.18730/A4PY	Peru	-14.4096	-72.2057	4x
703964	Isacaña	Solanum	adg	S. tuberosum subsp. andigena	10.18730/A4QZ	Peru	-14.4096	-72.2057	4x
703965	Yana Wankuchu	Solanum	adg	S. tuberosum subsp. andigena	10.18730/A4R*	Peru	-14.4096	-72.2057	4x
703966	Makuko	Solanum	adg	S. tuberosum subsp. andigena	10.18730/A4S~	Peru	-14.4096	-72.2057	4x
703967	Wachandera	Solanum	adg	S. tuberosum subsp. andigena	10.18730/A4T$	Peru	-14.4096	-72.2057	4x
703968	Oqe Charka	Solanum	adg	S. tuberosum subsp. andigena	10.18730/A4V=	Peru	-14.5077	-71.9041	4x
703970	Soq'o Machu	Solanum	adg	S. tuberosum subsp. andigena	10.18730/A4WU	Peru	-14.2839	-72.0405	4x
703971	Muru Niño	Solanum	adg	S. tuberosum subsp. andigena	10.18730/A4X0	Peru	-14.2131	-72.1891	4x
703973	Wallaju	Solanum	juz	juzepczukii	10.18730/A4Y1	Peru	-15.4108	-71.7676	3x
703976	Q'ayma Marcela	Solanum	adg	S. tuberosum subsp. andigena	10.18730/A514	Peru	-14.3131	-72.9442	4x
703977	Yana Risco	Solanum	adg	S. tuberosum subsp. andigena	10.18730/A525	Peru	-14.3131	-72.9442	3x
703978	Q'ello Choqllu	Solanum	stn	S. stenotomum subsp. stenotomum	10.18730/A536	Peru	-14.37	-72.88	2x
703979	Puka Ñawi Linli	Solanum	stn	S. stenotomum subsp. stenotomum	10.18730/A547	Peru	-14.37	-72.88	2x
703980	Wallapi Toro	Solanum	adg	S. tuberosum subsp. andigena	10.18730/A558	Peru	-14.37	-72.88	4x
703981	K'anchillo	Solanum	adg	S. tuberosum subsp. andigena	10.18730/A569	Peru	-13.5692	-73.3443	4x
703982	K'anchillo	Solanum	stn	S. stenotomum subsp. stenotomum	10.18730/A57A	Peru	-13.5692	-73.3443	4x
703983	Wallapi Toro	Solanum	stn	S. stenotomum subsp. stenotomum	10.18730/A58B	Peru	-13.5692	-73.3443	2x
703985	Runtu	Solanum	gon	s. stenotomum subsp. goniocalyx	10.18730/A5AD	Peru	-14.4159	-72.8415	2x
703986	Alqa Risko	Solanum	adg	S. tuberosum subsp. andigena	10.18730/A5BE	Peru	-14.4159	-72.8415	4x
703987	Color Poncho	Solanum	adg	S. tuberosum subsp. andigena	10.18730/A5CF	Peru	-14.4159	-72.8415	2x
703988	K'anchillo	Solanum	adg	S. tuberosum subsp. andigena	10.18730/A5DG	Peru	-14.4159	-72.8415	4x
703989	Yuraq Ch'eqchi	Solanum	adg	S. tuberosum subsp. andigena	10.18730/A5EH	Peru	-13.4786	-73.3815	4x
703990	Carioca	Solanum	adg	S. tuberosum subsp. andigena	10.18730/A5FJ	Peru	-13.4786	-73.3815	4x
703992	Muru Waña	Solanum	adg	S. tuberosum subsp. andigena	10.18730/A5HM	Peru	-14.0143	-71.6794	4x
703993	Lluthu Runtu	Solanum	adg	S. tuberosum subsp. andigena	10.18730/A5JN	Peru	-14.0143	-71.6794	4x
703994	Puka Almilla	Solanum	adg	S. tuberosum subsp. andigena	10.18730/A5KP	Peru	-14.036	-71.5708	4x
703995	Alponto	Solanum	adg	S. tuberosum subsp. andigena	10.18730/A5MQ	Peru	-13.0642	-72.934	4x
703996	Cheqchi Quisu	Solanum	stn	S. stenotomum subsp. stenotomum	10.18730/A5NR	Peru	-13.2191	-73.022	2x
703997	Amajaya	Solanum	adg	S. tuberosum subsp. andigena	10.18730/A5PS	Peru	-13.2191	-73.022	4x
703998	Yuraq P'uti	Solanum	stn	S. stenotomum subsp. stenotomum	10.18730/A5QT	Peru	-13.12	-72.9489	2x
703999	Muka Khawina	Solanum	adg	S. tuberosum subsp. andigena	10.18730/A5RV	Peru	-13.0642	-72.934	4x
704000	Waka Wasi	Solanum	adg	S. tuberosum subsp. andigena	10.18730/A5SW	Peru	-13.0784	-72.9949	4x
704001	Ocke Ccorani	Solanum	adg	S. tuberosum subsp. andigena	10.18730/A5TX	Peru	-13.2933	-71.6662	4x
704004	Alqa P'alta	Solanum	adg	S. tuberosum subsp. andigena	10.18730/A5WZ	Peru	-13.4055	-71.5119	4x
704005	Saqma	Solanum	adg	S. tuberosum subsp. andigena	10.18730/A5X*	Peru	-13.4123	-71.4937	3x
704006	Yuraq Misk'illa	Solanum	adg	S. tuberosum subsp. andigena	10.18730/A5Y~	Peru	-13.4123	-71.4937	4x
704007	Alqa Sole	Solanum	adg	S. tuberosum subsp. andigena	10.18730/A5Z$	Peru	-13.3605	-71.5367	4x
704008	Soqo Chimako	Solanum	adg	S. tuberosum subsp. andigena	10.18730/A60=	Peru	-13.23	-71.63	4x
704009	Puka K'usi	Solanum	adg	S. tuberosum subsp. andigena	10.18730/A61U	Peru	-13.23	-71.63	4x
704010	Yuraq T'oqlolo	Solanum	cha	chaucha	10.18730/A620	Peru	-13.0412	-71.3765	3x
704011	Soqo	Solanum	adg	S. tuberosum subsp. andigena	10.18730/A631	Peru	-13.0412	-71.3765	2x
704012	Sawasiray	Solanum	cha	chaucha	10.18730/A642	Peru	-16.48	-69.1	3x
704013	Yana T'oqlolo	Solanum	cha	chaucha	10.18730/A653	Peru	-16.48	-69.1	3x
704014	Ch'illka	Solanum	stn	S. stenotomum subsp. stenotomum	10.18730/A664	Peru	-16.48	-69.1	2x
704015	Wamanpa Uman	Solanum	stn	S. stenotomum subsp. stenotomum	10.18730/A675	Peru	-14.2101	-73.3581	2x
704016	Blanca	Solanum	adg	S. tuberosum subsp. andigena	10.18730/A686	Peru	-14.38	-73.1606	4x
704017	Puka Choqllu	Solanum	cha	chaucha	10.18730/A697	Peru	-14.1514	-73.163	3x
704018	Yana Choqllo	Solanum	cha	chaucha	10.18730/A6A8	Peru	-14.1514	-73.163	3x
704019	P'asña Papa	Solanum	sol	Hyb	10.18730/A6B9	Peru	-14.42	-73.2	4x
704020	Khuchi Aka	Solanum	adg	S. tuberosum subsp. andigena	10.18730/A6CA	Peru	-14.2238	-73.5275	4x
704021	Payapa Kirun P'aki	Solanum	adg	S. tuberosum subsp. andigena	10.18730/A6DB	Peru	-14.3303	-73.4399	4x
704022	Q'ello Suyt'u	Solanum	stn	S. stenotomum subsp. stenotomum	10.18730/A6EC	Peru	-14.2	-73.55	2x
704023	Oyolina Rosada	Solanum	adg	S. tuberosum subsp. andigena	10.18730/A6FD	Peru	-15.1844	-73.3488	4x
704028	Sanki Wayta	Solanum	adg	S. tuberosum subsp. andigena	10.18730/A6KH	Peru	-13.0727	-74.1717	4x
704029	Inti Pita Colorada	Solanum	adg	S. tuberosum subsp. andigena	10.18730/A6MJ	Peru	-13.0727	-74.1717	4x
704030	Araq Papa	Solanum	adg	S. tuberosum subsp. andigena	10.18730/A6NK	Peru	-13.0727	-74.1717	4x
704031	Yuraq Choqllos	Solanum	adg	S. tuberosum subsp. andigena	10.18730/A6PM	Peru	-15.17	-73.3	4x
704032	Yana Tarmeña	Solanum	adg	S. tuberosum subsp. andigena	10.18730/A6QN	Peru	-15.25	-73.45	4x
704034	Monda Papa	Solanum	adg	S. tuberosum subsp. andigena	10.18730/A6SQ	Peru	-15.0931	-73.7482	4x
704035	Puka Choqllos	Solanum	adg	S. tuberosum subsp. andigena	10.18730/A6TR	Peru	-15.0931	-73.7482	4x
704036	Puka Waña	Solanum	adg	S. tuberosum subsp. andigena	10.18730/A6VS	Peru	-15.0931	-73.7482	4x
704037	Asnupa Loqson	Solanum	adg	S. tuberosum subsp. andigena	10.18730/A6WT	Peru	-15.0931	-73.7482	4x
704038	Khuchipa Akan	Solanum	adg	S. tuberosum subsp. andigena	10.18730/A6XV	Peru	-15.0931	-73.7482	4x
704039	Waña	Solanum	adg	S. tuberosum subsp. andigena	10.18730/A6YW	Peru	-15.1	-73.77	4x
704042	Cornelio	Solanum	adg	S. tuberosum subsp. andigena	10.18730/A71Z	Peru	-15.1	-73.77	4x
704043	Puka K'aspa	Solanum	stn	S. stenotomum subsp. stenotomum	10.18730/A72*	Peru	-13.5838	-74.3516	2x
704044	Waman Uman	Solanum	adg	S. tuberosum subsp. andigena	10.18730/A73~	Peru	-13.5529	-74.2025	4x
704045	Puka Suyt'u	Solanum	adg	S. tuberosum subsp. andigena	10.18730/A74$	Peru	-13.5529	-74.2025	4x
704046	Yuraq Suytu	Solanum	adg	S. tuberosum subsp. andigena	10.18730/A75=	Peru	-13.0619	-74.1706	4x
704047	Canastilla	Solanum	cha	chaucha	10.18730/A76U	Peru	-14.71	-73.79	3x
704048	Manzana	Solanum	sol	Hyb	10.18730/A770	Peru	-14.0554	-73.9097	4x
704050	Yuraq Suyt'u	Solanum	stn	S. stenotomum subsp. stenotomum	10.18730/A792	Peru	-13.6539	-73.9528	2x
704051	Yana Q'ala	Solanum	adg	S. tuberosum subsp. andigena	10.18730/A7A3	Peru	-12.948	-74.0194	4x
704052	Adela Ch'iputeachiq	Solanum	adg	S. tuberosum subsp. andigena	10.18730/A7B4	Peru	-12.948	-74.0194	4x
704053	Unknown	Solanum	adg	S. tuberosum subsp. andigena	10.18730/A7C5	Ecuador			4x
704054	Violeta Reonda	Solanum	adg	S. tuberosum subsp. andigena	10.18730/A7D6	Ecuador			4x
704055	Curiquinga	Solanum	adg	S. tuberosum subsp. andigena	10.18730/A7E7	Ecuador			4x
704056	Unknown	Solanum	adg	S. tuberosum subsp. andigena	10.18730/A7F8	Ecuador			4x
704057	Unknown	Solanum	adg	S. tuberosum subsp. andigena	10.18730/A7G9	Ecuador			4x
704059	Unknown	Solanum	adg	S. tuberosum subsp. andigena	10.18730/A7JB	Ecuador			4x
704060	Unknown	Solanum	cha	chaucha	10.18730/A7KC	Ecuador			3x
704062	Kharwa	Solanum	adg	S. tuberosum subsp. andigena	10.18730/A7NE	Peru	-13.6491	-72.069	4x
704063	Poq'oya	Solanum	adg	S. tuberosum subsp. andigena	10.18730/A7PF	Peru	-13.6903	-72.0675	4x
704065	Unknown	Solanum	stn	S. stenotomum subsp. stenotomum	10.18730/A7QG	Bolivia	-17.7666	-67.4833	2x
704067	Pali	Solanum	adg	S. tuberosum subsp. andigena	10.18730/A7RH	Bolivia	-17.7666	-67.4833	4x
704068	Alqa Coillu	Solanum	stn	S. stenotomum subsp. stenotomum	10.18730/A7SJ	Bolivia	-19.4844	-65.65	2x
704069	Yuraq Paloma	Solanum	adg	S. tuberosum subsp. andigena	10.18730/A7TK	Bolivia	-19.4844	-65.65	4x
704071	Sura Kayana	Solanum	stn	S. stenotomum subsp. stenotomum	10.18730/A7VM	Bolivia	-16.5	-68.15	3x
704073	Abajeña	Solanum	adg	S. tuberosum subsp. andigena	10.18730/A7WN	Bolivia	-19.2183	-65.8263	4x
704074	Dominguillo	Solanum	cha	chaucha	10.18730/A7XP	Bolivia	-19.2183	-65.8263	3x
704075	Pureka Naqui	Solanum	adg	S. tuberosum subsp. andigena	10.18730/A7YQ	Bolivia	-19.2183	-65.8263	4x
704076	Kautipapa	Solanum	adg	S. tuberosum subsp. andigena	10.18730/A7ZR	Bolivia	-19.2183	-65.8263	4x
704077	Runa	Solanum	adg	S. tuberosum subsp. andigena	10.18730/A80S	Bolivia	-20.8	-66.4666	4x
704078	Malcachu	Solanum	adg	S. tuberosum subsp. andigena	10.18730/A81T	Bolivia	-19.83	-65.5	4x
704079	Sipancachi	Solanum	adg	S. tuberosum subsp. andigena	10.18730/A82V	Bolivia	-19.83	-65.5	4x
704080	Suchi	Solanum	adg	S. tuberosum subsp. andigena	10.18730/A83W	Bolivia	-19.83	-65.5	4x
704081	Sulku	Solanum	cha	chaucha	10.18730/A84X	Bolivia	-18.9333	-65.8	3x
704083	Kunurama	Solanum	adg	S. tuberosum subsp. andigena	10.18730/A86Z	Bolivia	-19.7938	-65.5027	4x
704084	Yuraq Imilla	Solanum	adg	S. tuberosum subsp. andigena	10.18730/A87*	Bolivia	-19.7938	-65.5027	4x
704086	Yana Anku	Solanum	adg	S. tuberosum subsp. andigena	10.18730/A89$	Bolivia	-19.33	-66	4x
704087	Puka Paloma	Solanum	adg	S. tuberosum subsp. andigena	10.18730/A8A=	Bolivia	-19.8936	-65.4822	4x
704091	Alqa Imilla	Solanum	adg	S. tuberosum subsp. andigena	10.18730/A8D1	Bolivia	-19.5666	-65.8666	4x
704093	Palqui	Solanum	adg	S. tuberosum subsp. andigena	10.18730/A8F3	Bolivia	-19.5866	-65.56	4x
704094	Asamaya	Solanum	adg	S. tuberosum subsp. andigena	10.18730/A8G4	Bolivia	-19.38	-66.23	4x
704095	Amarilla Conda	Solanum	adg	S. tuberosum subsp. andigena	10.18730/A8H5	Peru	-7.1568	-78.5191	4x
704096	Chiquibonita	Solanum	adg	S. tuberosum subsp. andigena	10.18730/A8J6	Peru	-7.1568	-78.5191	4x
704098	Yana Papa	Solanum	adg	S. tuberosum subsp. andigena	10.18730/A8M8	Peru	-16.2459	-69.0918	4x
704099	K'anchillo P'itikiña	Solanum	stn	S. stenotomum subsp. stenotomum	10.18730/A8N9	Peru	-15.8392	-70.0292	2x
704101	Puka Monda	Solanum	adg	S. tuberosum subsp. andigena	10.18730/A8QB	Peru	-16.2459	-69.0918	4x
704102	Carrion	Solanum	adg	S. tuberosum subsp. andigena	10.18730/A8RC	Peru	-16.2459	-69.0918	4x
704103	Ichipsa	Solanum	gon	s. stenotomum subsp. goniocalyx	10.18730/A8SD	Peru	-11.6591	-75.1008	2x
704105	Papa Corneta	Solanum	adg	S. tuberosum subsp. andigena	10.18730/A8TE	Peru	-11.6591	-75.1008	4x
704106	Criolla Roja	Solanum	adg	S. tuberosum subsp. andigena	10.18730/A8VF	Venezuela	9.3666	-70.4333	4x
704107	Blanca Redonda	Solanum	adg	S. tuberosum subsp. andigena	10.18730/A8WG	Venezuela	9.3666	-70.4333	4x
704108	Unknown	Solanum	tbr	S. tuberosum subsp. tuberosum	10.18730/A8XH	Venezuela	9.3666	-70.4333	4x
704111	Ritena	Solanum	adg	S. tuberosum subsp. andigena	10.18730/A8ZK	Venezuela	9.3666	-70.4333	4x
704112	Unknown	Solanum	adg	S. tuberosum subsp. andigena	10.18730/A90M	Venezuela	9.3666	-70.4333	4x
704117	Higos	Solanum	adg	S. tuberosum subsp. andigena	10.18730/A94R	Peru			4x
704120	Puka Chaucha	Solanum	phu	S. phureja	10.18730/A96T	Peru	-9.845	-75.9037	2x
704121	Ratay	Solanum	adg	S. tuberosum subsp. andigena	10.18730/A97V	Peru			4x
704123	Jerga Suyt'u	Solanum	adg	S. tuberosum subsp. andigena	10.18730/A98W	Peru	-9.9974	-76.3907	4x
704124	Pukush	Solanum	adg	S. tuberosum subsp. andigena	10.18730/A99X	Peru			4x
704125	Wayrush	Solanum	sol	Hyb	10.18730/A9AY	Peru			3x
704126	Wakapa Wawan	Solanum	adg	S. tuberosum subsp. andigena	10.18730/A9BZ	Peru			4x
704127	Yuraq Kuñuri	Solanum	adg	S. tuberosum subsp. andigena	10.18730/A9C*	Peru			4x
704128	Española	Solanum	adg	S. tuberosum subsp. andigena	10.18730/A9D~	Peru			4x
704131	Jerga Suyt'u	Solanum	adg	S. tuberosum subsp. andigena	10.18730/A9GU	Peru			4x
704132	Garwash Suyt'u	Solanum	gon	s. stenotomum subsp. goniocalyx	10.18730/A9H0	Peru			2x
704133	Llapshahak'u	Solanum	stn	S. stenotomum subsp. stenotomum	10.18730/A9J1	Peru	-9.4974	-76.8834	2x
704134	Chaqwapa Runtun	Solanum	adg	S. tuberosum subsp. andigena	10.18730/A9K2	Peru			4x
704135	Jerga Suyt'u	Solanum	sol	Hyb	10.18730/A9M3	Peru			3x
704136	Yuraq Walash	Solanum	adg	S. tuberosum subsp. andigena	10.18730/A9N4	Peru			4x
704138	Unknown	Solanum	adg	S. tuberosum subsp. andigena	10.18730/A9Q6	Peru			4x
704139	Unknown	Solanum	gon	s. stenotomum subsp. goniocalyx	10.18730/A9R7	Peru	-10.0735	-77.1438	2x
704140	Unknown	Solanum	stn	S. stenotomum subsp. stenotomum	10.18730/A9S8	Bolivia	-15.5	-68.33	2x
704141	Jancko Fiñu	Solanum	stn	S. stenotomum subsp. stenotomum	10.18730/A9T9	Bolivia			2x
704142	Unknown	Solanum	sol	Hyb	10.18730/A9VA	Bolivia			3x
704143	Roja Ojosa	Solanum	adg	S. tuberosum subsp. andigena	10.18730/A9WB	Argentina	-22.1333	-65.4666	4x
704144	Runa Amarilla	Solanum	adg	S. tuberosum subsp. andigena	10.18730/A9XC	Argentina	-23.8	-66.2833	4x
704147	Colorada	Solanum	adg	S. tuberosum subsp. andigena	10.18730/A9YD	Argentina	-22.25	-65.0666	4x
704148	Alcona	Solanum	adg	S. tuberosum subsp. andigena	10.18730/A9ZE	Argentina	-22.2333	-65.0333	4x
704149	Allo	Solanum	cur	curtilobum	10.18730/AA0F	Argentina	-22.35	-65.0666	5x
704151	Oca papa	Solanum	adg	S. tuberosum subsp. andigena	10.18730/AA1G	Argentina	-22.35	-65.0666	4x
704153	Negra	Solanum	adg	S. tuberosum subsp. andigena	10.18730/AA3J	Argentina	-24.3833	-66.6333	4x
704154	Runa Amarilla	Solanum	adg	S. tuberosum subsp. andigena	10.18730/AA4K	Argentina	-24.3833	-66.6333	4x
704156	Condorilla	Solanum	adg	S. tuberosum subsp. andigena	10.18730/AA6N	Argentina	-22.4666	-65.1	4x
704157	Runa Blanca	Solanum	adg	S. tuberosum subsp. andigena	10.18730/AA7P	Argentina	-22.2333	-65.0333	4x
704158	Runa Blanca	Solanum	adg	S. tuberosum subsp. andigena	10.18730/AA8Q	Argentina	-22.2666	-65.1833	4x
704159	Corazon Rosado	Solanum	tbr	S. tuberosum subsp. tuberosum	10.18730/AA9R	Argentina	-22.2666	-65.1833	4x
704160	Runa	Solanum	adg	S. tuberosum subsp. andigena	10.18730/AAAS	Argentina	-22.2666	-65.1833	4x
704162	Runa Morada	Solanum	adg	S. tuberosum subsp. andigena	10.18730/AABT	Argentina	-22.15	-65.0333	4x
704163	Tuni	Solanum	adg	S. tuberosum subsp. andigena	10.18730/AACV	Argentina	-22.15	-65.0333	4x
704164	Quila	Solanum	tbr	S. tuberosum subsp. tuberosum	10.18730/AADW	Chile	-42.6666	-73.9166	4x
704167	Rosina	Solanum	tbr	S. tuberosum subsp. tuberosum	10.18730/AAGZ	Chile	-42.6666	-73.9166	4x
704168	Unknown	Solanum	tbr	S. tuberosum subsp. tuberosum	10.18730/AAH*	Chile	-42.6666	-73.9166	4x
704169	Unknown	Solanum	tbr	S. tuberosum subsp. tuberosum	10.18730/AAJ~	Chile	-42.6666	-73.9166	4x
704170	Unknown	Solanum	tbr	S. tuberosum subsp. tuberosum	10.18730/AAK$	Chile	-42.6666	-73.9166	4x
704171	Unknown	Solanum	tbr	S. tuberosum subsp. tuberosum	10.18730/AAM=	Chile	-42.6666	-73.9166	4x
704173	Unknown	Solanum	tbr	S. tuberosum subsp. tuberosum	10.18730/AAP0	Chile	-42.6666	-73.9166	4x
704174	Unknown	Solanum	tbr	S. tuberosum subsp. tuberosum	10.18730/AAQ1	Chile	-42.6666	-73.9166	4x
704175	Clavelita Bandera	Solanum	tbr	S. tuberosum subsp. tuberosum	10.18730/AAR2	Chile	-42.6666	-73.9166	4x
704176	Unknown	Solanum	tbr	S. tuberosum subsp. tuberosum	10.18730/AAS3	Chile	-42.6666	-73.9166	4x
704177	Unknown	Solanum	tbr	S. tuberosum subsp. tuberosum	10.18730/AAT4	Chile	-42.6666	-73.9166	4x
704178	Unknown	Solanum	tbr	S. tuberosum subsp. tuberosum	10.18730/AAV5	Chile	-42.6666	-73.9166	4x
704179	Unknown	Solanum	tbr	S. tuberosum subsp. tuberosum	10.18730/AAW6	Chile	-42.6666	-73.9166	4x
704180	Unknown	Solanum	tbr	S. tuberosum subsp. tuberosum	10.18730/AAX7	Chile	-42.6666	-73.9166	4x
704182	Unknown	Solanum	tbr	S. tuberosum subsp. tuberosum	10.18730/AAZ9	Chile	-42.6666	-73.9166	4x
704183	Unknown	Solanum	tbr	S. tuberosum subsp. tuberosum	10.18730/AB0A	Chile	-42.6666	-73.9166	4x
704184	Unknown	Solanum	tbr	S. tuberosum subsp. tuberosum	10.18730/AB1B	Chile	-42.6666	-73.9166	4x
704185	Corahila Colorada	Solanum	tbr	S. tuberosum subsp. tuberosum	10.18730/AB2C	Chile	-49.7833	-75.15	4x
704186	Chocolate	Solanum	tbr	S. tuberosum subsp. tuberosum	10.18730/AB3D	Chile	-42.9833	-73.5833	4x
704187	Negrasa	Solanum	tbr	S. tuberosum subsp. tuberosum	10.18730/AB4E	Chile	-34.2666	-70.9666	4x
704188	Unknown	Solanum	tbr	S. tuberosum subsp. tuberosum	10.18730/AB5F	Chile	-42.6666	-73.9166	4x
704189	Azul	Solanum	tbr	S. tuberosum subsp. tuberosum	10.18730/AB6G	Chile	-42.6666	-73.9166	4x
704190	Unknown	Solanum	tbr	S. tuberosum subsp. tuberosum	10.18730/AB7H	Chile	-42.6666	-73.9166	4x
704191	Unknown	Solanum	tbr	S. tuberosum subsp. tuberosum	10.18730/AB8J	Chile	-42.6666	-73.9166	4x
704192	Arbolona	Solanum	adg	S. tuberosum subsp. andigena	10.18730/AB9K	Colombia	1.2166	-77.2666	3x
704193	Chusu Papa	Solanum	adg	S. tuberosum subsp. andigena	10.18730/ABAM	Peru	-15.4519	-69.4302	4x
704195	Papa Fierro	Solanum	adg	S. tuberosum subsp. andigena	10.18730/ABBN	Ecuador	-1.0666	-78.7	4x
704196	Unknown	Solanum	adg	S. tuberosum subsp. andigena	10.18730/ABCP	Ecuador	-4	-79.2166	4x
704197	Sacha Chaucha	Solanum	adg	S. tuberosum subsp. andigena	10.18730/ABDQ	Ecuador	-3.7666	-79.2666	4x
704198	Chaucha Rosada Larga	Solanum	sol	Hyb	10.18730/ABER	Ecuador	-3.75	-79.25	2x
704199	Chaucha Crema Pigmentada	Solanum	phu	S. phureja	10.18730/ABFS	Ecuador	-3.75	-79.25	2x
704200	Papa de Cuy	Solanum	adg	S. tuberosum subsp. andigena	10.18730/ABGT	Ecuador	-3.6	-79.2	4x
704201	Curipamba	Solanum	adg	S. tuberosum subsp. andigena	10.18730/ABHV	Ecuador	-3.55	-79.35	4x
704202	Chaucha Morada	Solanum	phu	S. phureja	10.18730/ABJW	Ecuador	-3.55	-79.35	2x
704203	Chaucha Naranjilla Rosada	Solanum	phu	S. phureja	10.18730/ABKX	Ecuador	-3.3333	-79.1333	2x
704204	Maria	Solanum	adg	S. tuberosum subsp. andigena	10.18730/ABMY	Ecuador	-3.1666	-79.1333	4x
704205	Chaucha Tomate	Solanum	phu	S. phureja	10.18730/ABNZ	Ecuador	-2.55	-79.08	2x
704206	Chaucha Negra	Solanum	phu	S. phureja	10.18730/ABP*	Ecuador	-2.55	-78.8666	2x
704207	Chaucha Blanca	Solanum	phu	S. phureja	10.18730/ABQ~	Ecuador	-2.55	-78.8666	2x
704208	Chaucha	Solanum	phu	S. phureja	10.18730/ABR$	Ecuador	-3.0666	-78.8	4x
704209	Chaucha Negra	Solanum	sol	Hyb	10.18730/ABS=	Ecuador	0.6166	-77.9333	2x
704210	Unknown	Solanum	adg	S. tuberosum subsp. andigena	10.18730/ABTU	Ecuador	0.56	-77.87	4x
704211	Unknown	Solanum	adg	S. tuberosum subsp. andigena	10.18730/ABV0	Ecuador	0.59	-77.89	4x
704212	Chaucha Botella	Solanum	phu	S. phureja	10.18730/ABW1	Ecuador	0.7988	-77.85	2x
704213	Chaucha Ojos Pequeños	Solanum	phu	S. phureja	10.18730/ABX2	Ecuador	0.58	-77.81	2x
704214	Morada Pestaña Blanca	Solanum	phu	S. phureja	10.18730/ABY3	Ecuador	0.61	-77.78	2x
704215	Uccu Huayro	Solanum	cha	chaucha	10.18730/ABZ4	Peru	-11.8373	-75.5079	3x
704216	Yuraq Huayro	Solanum	cha	chaucha	10.18730/AC05	Peru	-12.8424	-74.5692	3x
704218	Yema de Huevo	Solanum	phu	S. phureja	10.18730/AC27	Colombia	5.5166	-72.8833	2x
704221	Unknown	Solanum	adg	S. tuberosum subsp. andigena	10.18730/AC38	Peru	-6.5615	-78.6506	4x
704223	Unknown	Solanum	adg	S. tuberosum subsp. andigena	10.18730/AC5A	Peru	-12.3471	-75.786	4x
704226	Amarilla	Solanum	tbr	S. tuberosum subsp. tuberosum	10.18730/AC7C	Colombia			4x
704227	Ratona	Solanum	phu	S. phureja	10.18730/AC8D	Colombia	2.6136	-76.3775	?
704228	Mambera	Solanum	phu	S. phureja	10.18730/AC9E	Colombia	2.6136	-76.3775	2x
704229	Jancko Anckanchi	Solanum	ajh	S. ajanhuiri	10.18730/ACAF	Bolivia	-18.35	-67.6833	2x
704231	Jancko Yari	Solanum	juz	juzepczukii	10.18730/ACBG	Bolivia	-18.35	-67.9333	4x
704232	Jancko Lucki	Solanum	juz	juzepczukii	10.18730/ACCH	Bolivia	-17.9833	-67.85	4x
704233	Wila Palta Yari	Solanum	ajh	S. ajanhuiri	10.18730/ACDJ	Bolivia	-17.9333	-67.1	2x
704234	Kaisalla	Solanum	juz	juzepczukii	10.18730/ACEK	Bolivia	-18	-68.45	3x
704240	Chunguina	Solanum	adg	S. tuberosum subsp. andigena	10.18730/ACGN	Peru	-12.9232	-74.1014	4x
704242	Pulperias	Solanum	adg	S. tuberosum subsp. andigena	10.18730/ACHP	Peru	-12.9232	-74.1014	4x
704243	Girancho	Solanum	gon	s. stenotomum subsp. goniocalyx	10.18730/ACJQ	Peru	-12.9232	-74.1014	2x
704244	Suytu Vilquinas	Solanum	adg	S. tuberosum subsp. andigena	10.18730/ACKR	Peru	-12.9232	-74.1014	4x
704246	Uqi Nawi	Solanum	adg	S. tuberosum subsp. andigena	10.18730/ACNT	Peru	-13.0125	-73.9804	4x
704247	Puka Waqra	Solanum	adg	S. tuberosum subsp. andigena	10.18730/ACPV	Peru	-13.4156	-74.3482	4x
704251	Yuraq Allqu	Solanum	adg	S. tuberosum subsp. andigena	10.18730/ACQW	Peru	-13.3913	-74.2664	4x
704252	Unknown	Solanum	adg	S. tuberosum subsp. andigena	10.18730/ACRX	Peru	-13.27	-74.2	4x
704254	Tuyrus	Solanum	gon	s. stenotomum subsp. goniocalyx	10.18730/ACSY	Peru	-12.852	-73.9894	2x
704255	Yana Mendez	Solanum	adg	S. tuberosum subsp. andigena	10.18730/ACTZ	Peru	-12.93	-74.25	4x
704256	Warancarquina	Solanum	adg	S. tuberosum subsp. andigena	10.18730/ACV*	Peru	-12.93	-74.25	4x
704261	Ruyaq Lenwas	Solanum	adg	S. tuberosum subsp. andigena	10.18730/AD00	Peru	-13.5622	-74.1539	4x
704262	Puka Botijuela	Solanum	cha	chaucha	10.18730/AD11	Peru	-13.5622	-74.1539	3x
704266	Yana Susu	Solanum	adg	S. tuberosum subsp. andigena	10.18730/AD33	Peru	-12.9	-74.27	4x
704267	Qurpa	Solanum	adg	S. tuberosum subsp. andigena	10.18730/AD44	Peru	-13.151	-73.647	4x
704268	Alkarraza	Solanum	sol	Hyb	10.18730/AD55	Peru	-13.151	-73.647	2x
704270	Wira Pasña	Solanum	gon	s. stenotomum subsp. goniocalyx	10.18730/AD77	Peru	-13.1236	-73.6756	3x
704271	Saywa	Solanum	adg	S. tuberosum subsp. andigena	10.18730/AD88	Peru	-13.06	-73.7737	4x
704273	Alkarraza	Solanum	gon	s. stenotomum subsp. goniocalyx	10.18730/AD99	Peru	-13.1236	-73.6756	2x
704274	Qarpas	Solanum	adg	S. tuberosum subsp. andigena	10.18730/ADAA	Peru	-13.06	-73.7737	4x
704275	Vilquina	Solanum	adg	S. tuberosum subsp. andigena	10.18730/ADBB	Peru	-13.06	-73.7737	4x
704276	Habas	Solanum	adg	S. tuberosum subsp. andigena	10.18730/ADCC	Peru	-10.5092	-76.5897	4x
704278	Blanca	Solanum	adg	S. tuberosum subsp. andigena	10.18730/ADDD	Peru	-10.4992	-76.5289	4x
704279	Puka Qavillas	Solanum	adg	S. tuberosum subsp. andigena	10.18730/ADEE	Peru	-13.87	-72.7693	4x
704281	Yuraq Sisa	Solanum	adg	S. tuberosum subsp. andigena	10.18730/ADFF	Peru	-13.6955	-73.1521	4x
704282	Yana Palta	Solanum	adg	S. tuberosum subsp. andigena	10.18730/ADGG	Peru	-13.5115	-72.9948	4x
704283	Putis	Solanum	adg	S. tuberosum subsp. andigena	10.18730/ADHH	Peru	-13.6792	-73.0417	4x
704285	Papa Blanca	Solanum	adg	S. tuberosum subsp. andigena	10.18730/ADJJ	Peru	-13.6435	-72.5692	4x
704289	Puka Papa	Solanum	adg	S. tuberosum subsp. andigena	10.18730/ADMM	Peru	-14.4153	-73.2051	4x
704292	Mano Paqana	Solanum	adg	S. tuberosum subsp. andigena	10.18730/ADQQ	Peru	-13.63	-73.08	4x
704294	Maqta Suytu	Solanum	adg	S. tuberosum subsp. andigena	10.18730/ADRR	Peru	-13.5536	-73.268	4x
704302	Wila Coyllu	Solanum	adg	S. tuberosum subsp. andigena	10.18730/ADXX	Bolivia	-18.35	-67.6833	4x
704303	Pisacc Cauna	Solanum	adg	S. tuberosum subsp. andigena	10.18730/ADYY	Bolivia	-18.7666	-67.5166	4x
704305	Sallama	Solanum	adg	S. tuberosum subsp. andigena	10.18730/ADZZ	Bolivia	-18.7833	-68.2666	2x
704306	Leona Negra	Solanum	adg	S. tuberosum subsp. andigena	10.18730/AE0*	Ecuador	-1.2666	-78.95	4x
704307	Chaucha Pera Amarilla	Solanum	adg	S. tuberosum subsp. andigena	10.18730/AE1~	Ecuador	-1.6	-79	4x
704308	Chaucha Amarilla	Solanum	adg	S. tuberosum subsp. andigena	10.18730/AE2$	Ecuador	-1.6	-79	4x
704309	Tucsa	Solanum	adg	S. tuberosum subsp. andigena	10.18730/AE3=	Ecuador	-1.65	-78.9833	4x
704312	Muru Huajlli	Solanum	adg	S. tuberosum subsp. andigena	10.18730/AE50	Peru	-9.3276	-77.5522	4x
704315	Abajeña	Solanum	adg	S. tuberosum subsp. andigena	10.18730/AE72	Bolivia	-17.4333	-65.7166	4x
704319	Imilla Blanca	Solanum	adg	S. tuberosum subsp. andigena	10.18730/AE94	Bolivia	-17.4333	-65.7166	4x
704320	Coyu	Solanum	adg	S. tuberosum subsp. andigena	10.18730/AEA5	Bolivia	-17.4333	-65.7166	4x
704321	Huahua Kiruta	Solanum	adg	S. tuberosum subsp. andigena	10.18730/AEB6	Bolivia	-17.4333	-65.7166	4x
704322	Puka Papa	Solanum	adg	S. tuberosum subsp. andigena	10.18730/AEC7	Bolivia	-17.4333	-65.7166	4x
704325	Tabla	Solanum	adg	S. tuberosum subsp. andigena	10.18730/AED8	Ecuador	-1.52	-78.5	4x
704327	Color Unkhuña	Solanum	cha	chaucha	10.18730/AEFA	Peru	-13.52	-70.88	3x
704328	Sonqo K'allpi	Solanum	cha	chaucha	10.18730/AEGB	Peru	-13.0642	-72.934	3x
704329	Manka Platillo	Solanum	adg	S. tuberosum subsp. andigena	10.18730/AEHC	Peru	-13.2191	-73.022	4x
704331	Hango Imilla	Solanum	adg	S. tuberosum subsp. andigena	10.18730/AEJD	Bolivia	-18.9	-66.7666	4x
704332	Camota	Solanum	tbr	S. tuberosum subsp. tuberosum	10.18730/AEKE	Chile	-42.6666	-73.9166	4x
704334	Unknown	Solanum	tbr	S. tuberosum subsp. tuberosum	10.18730/AENG	Chile	-38	-73.2333	4x
704336	Pchacona	Solanum	tbr	S. tuberosum subsp. tuberosum	10.18730/AEPH	Chile	-42.6666	-73.9166	4x
704337	Cabericolorada	Solanum	adg	S. tuberosum subsp. andigena	10.18730/AEQJ	Colombia	5.5166	-72.8833	4x
704338	Violeta	Solanum	adg	S. tuberosum subsp. andigena	10.18730/AERK	Ecuador	0.59	-77.89	4x
704341	Wiriquilla	Solanum	adg	S. tuberosum subsp. andigena	10.18730/AETN	Peru	-14.4547	-69.5371	4x
704342	Wachuy Warmi	Solanum	adg	S. tuberosum subsp. andigena	10.18730/AEVP	Peru	-14.4865	-72.0915	4x
704343	Condorcunca	Solanum	adg	S. tuberosum subsp. andigena	10.18730/AEWQ	Peru	-8.5302	-77.6667	4x
704344	Manzana	Solanum	adg	S. tuberosum subsp. andigena	10.18730/AEXR	Peru	-8.5302	-77.6667	4x
704345	Ovillo Negro	Solanum	adg	S. tuberosum subsp. andigena	10.18730/AEYS	Peru	-8.5302	-77.6667	4x
704346	Ovillo Rojo	Solanum	adg	S. tuberosum subsp. andigena	10.18730/AEZT	Peru	-8.5302	-77.6667	4x
704347	Yana Koyllu	Solanum	adg	S. tuberosum subsp. andigena	10.18730/AF0V	Bolivia	-17.3833	-66.15	4x
704348	Unknown	Solanum	adg	S. tuberosum subsp. andigena	10.18730/AF1W	Ecuador	0.3333	-78.15	4x
704349	Niami	Solanum	adg	S. tuberosum subsp. andigena	10.18730/AF2X	Ecuador	-1.8833	-78.7	4x
704351	Unknown	Solanum	adg	S. tuberosum subsp. andigena	10.18730/AF4Z	Colombia	5.75	-72.8	4x
704352	Colima	Solanum	adg	S. tuberosum subsp. andigena	10.18730/AF5*	Guatemala			4x
704353	Puna	Solanum	adg	S. tuberosum subsp. andigena	10.18730/AF6~	Ecuador	-1.5833	-78.6333	4x
704354	Unknown	Solanum	adg	S. tuberosum subsp. andigena	10.18730/AF7$	Venezuela	8.7544	-70.9213	4x
704355	Puka Suytu	Solanum	adg	S. tuberosum subsp. andigena	10.18730/AF8=	Peru	-13.87	-72.7693	4x
704356	Kuchipa Akan	Solanum	adg	S. tuberosum subsp. andigena	10.18730/AF9U	Peru	-13.23	-74.35	4x
704358	Llamellina Blanca	Solanum	adg	S. tuberosum subsp. andigena	10.18730/AFA0	Peru	-8.1451	-78.1758	4x
704359	Wiskurpa Flautan	Solanum	adg	S. tuberosum subsp. andigena	10.18730/AFB1	Peru	-9.5317	-77.527	4x
704360	Sachasa	Solanum	adg	S. tuberosum subsp. andigena	10.18730/AFC2	Peru	-15.8942	-69.8897	4x
704361	Shucaño	Solanum	adg	S. tuberosum subsp. andigena	10.18730/AFD3	Peru	-6.2294	-77.8743	4x
704362	Golosinas	Solanum	adg	S. tuberosum subsp. andigena	10.18730/AFE4	Peru	-6.7093	-77.8056	4x
704363	Cheqlla Murwa	Solanum	adg	S. tuberosum subsp. andigena	10.18730/AFF5	Peru	-14.4491	-72.0826	4x
704365	Unknown	Solanum	adg	S. tuberosum subsp. andigena	10.18730/AFH7	Peru	-7.1541	-77.7018	4x
704366	Cuterva Larga	Solanum	adg	S. tuberosum subsp. andigena	10.18730/AFJ8	Peru	-7.1541	-77.7018	4x
704367	Martin	Solanum	adg	S. tuberosum subsp. andigena	10.18730/AFK9	Peru	-6.2294	-77.8743	4x
704369	Puka Pampiña	Solanum	stn	S. stenotomum subsp. stenotomum	10.18730/AFNB	Peru	-11.4201	-75.6883	4x
704370	Unknown	Solanum	adg	S. tuberosum subsp. andigena	10.18730/AFPC	Peru	-8.1451	-78.1758	4x
704371	Colorada	Solanum	adg	S. tuberosum subsp. andigena	10.18730/AFQD	Peru	-12.25	-76.35	4x
704372	Cachito	Solanum	adg	S. tuberosum subsp. andigena	10.18730/AFRE	Peru	-12.0955	-76.2299	4x
704373	Alac	Solanum	adg	S. tuberosum subsp. andigena	10.18730/AFSF	Peru	-12.2735	-75.8504	4x
704374	Mondana	Solanum	adg	S. tuberosum subsp. andigena	10.18730/AFTG	Peru	-12.2523	-75.7161	4x
704376	Blanca	Solanum	adg	S. tuberosum subsp. andigena	10.18730/AFWJ	Peru	-12.2381	-75.7448	4x
704377	Tupeña	Solanum	adg	S. tuberosum subsp. andigena	10.18730/AFXK	Peru	-12.2381	-75.7448	4x
704379	Khuchip Ismainin	Solanum	adg	S. tuberosum subsp. andigena	10.18730/AFZN	Peru	-12.2238	-75.8075	4x
704381	Papa Cola	Solanum	adg	S. tuberosum subsp. andigena	10.18730/AG1Q	Peru	-12.22	-75.8	4x
704383	Lengua	Solanum	adg	S. tuberosum subsp. andigena	10.18730/AG2R	Peru	-12.3277	-75.8433	4x
704384	Chata Rosada	Solanum	adg	S. tuberosum subsp. andigena	10.18730/AG3S	Peru	-12.4596	-75.9182	4x
704385	China	Solanum	adg	S. tuberosum subsp. andigena	10.18730/AG4T	Peru	-12.45	-75.95	4x
704386	Jambo	Solanum	adg	S. tuberosum subsp. andigena	10.18730/AG5V	Peru	-12.4668	-75.8665	4x
704387	Colorada	Solanum	adg	S. tuberosum subsp. andigena	10.18730/AG6W	Peru	-12.3471	-75.786	4x
704389	Bolitas	Solanum	adg	S. tuberosum subsp. andigena	10.18730/AG8Y	Peru	-12.3471	-75.786	4x
704390	Puka P’alta	Solanum	adg	S. tuberosum subsp. andigena	10.18730/AG9Z	Peru	-10.4724	-76.9926	4x
704391	Colorada	Solanum	adg	S. tuberosum subsp. andigena	10.18730/AGA*	Peru	-10.48	-77.03	4x
704392	Manzana	Solanum	adg	S. tuberosum subsp. andigena	10.18730/AGB~	Peru	-10.4348	-76.9986	4x
704393	María Cruz	Solanum	gon	s. stenotomum subsp. goniocalyx	10.18730/AGC$	Peru	-10.6076	-77.1735	2x
704395	Unknown	Solanum	adg	S. tuberosum subsp. andigena	10.18730/AGEU	Peru	-11.4383	-76.592	4x
704396	Chinchana	Solanum	adg	S. tuberosum subsp. andigena	10.18730/AGF0	Peru	-11.4383	-76.592	4x
704397	Pillulla	Solanum	adg	S. tuberosum subsp. andigena	10.18730/AGG1	Peru	-10.7539	-77.2649	4x
704398	Blanca Redonda	Solanum	adg	S. tuberosum subsp. andigena	10.18730/AGH2	Peru	-11.7585	-76.3005	4x
704399	Roja Bandesha	Solanum	adg	S. tuberosum subsp. andigena	10.18730/AGJ3	Peru	-11.4072	-76.8197	4x
704400	Shuyt’u Negra	Solanum	adg	S. tuberosum subsp. andigena	10.18730/AGK4	Peru	-11.4072	-76.8197	4x
704401	Shuyt'u Overa	Solanum	adg	S. tuberosum subsp. andigena	10.18730/AGM5	Peru	-11.4557	-76.6218	4x
704403	Warka Colorada	Solanum	adg	S. tuberosum subsp. andigena	10.18730/AGP7	Peru	-11.5533	-76.6258	4x
704405	Huanuqueña	Solanum	adg	S. tuberosum subsp. andigena	10.18730/AGQ8	Peru	-11.5533	-76.6258	4x
704406	Coloradas Almidonas	Solanum	adg	S. tuberosum subsp. andigena	10.18730/AGR9	Peru	-11.7126	-76.6016	4x
704407	P’itik'iña	Solanum	adg	S. tuberosum subsp. andigena	10.18730/AGSA	Peru	-13.82	-70.48	4x
704408	Oqe Lomo	Solanum	adg	S. tuberosum subsp. andigena	10.18730/AGTB	Peru	-13.82	-70.48	4x
704409	Oqe Lomo	Solanum	adg	S. tuberosum subsp. andigena	10.18730/AGVC	Peru	-14.1523	-69.6651	4x
704411	Paqo Khawa	Solanum	adg	S. tuberosum subsp. andigena	10.18730/AGXE	Peru	-15.5	-70.13	4x
704412	Yuraq Surimana	Solanum	adg	S. tuberosum subsp. andigena	10.18730/AGYF	Peru	-15.642	-69.8316	4x
704414	Mullu Winku	Solanum	juz	juzepczukii	10.18730/AH0H	Peru	-15.2	-69.77	3x
704415	Pichuya Negra	Solanum	adg	S. tuberosum subsp. andigena	10.18730/AH1J	Peru	-15.4486	-69.3295	4x
704416	Wila Palma	Solanum	adg	S. tuberosum subsp. andigena	10.18730/AH2K	Peru	-15.4519	-69.4302	4x
704417	Tuni	Solanum	adg	S. tuberosum subsp. andigena	10.18730/AH3M	Peru	-15.2033	-69.7608	4x
704418	Hank’o Thuruna	Solanum	adg	S. tuberosum subsp. andigena	10.18730/AH4N	Peru	-14.4712	-69.5374	4x
704420	Q'ello Pesq'o	Solanum	adg	S. tuberosum subsp. andigena	10.18730/AH6Q	Peru	-14.4712	-69.5374	4x
704421	Puka Pulo	Solanum	adg	S. tuberosum subsp. andigena	10.18730/AH7R	Peru	-14.4712	-69.5374	4x
704422	Yuraq Qollo Papa	Solanum	adg	S. tuberosum subsp. andigena	10.18730/AH8S	Peru	-14.4712	-69.5374	4x
704423	K'eni	Solanum	adg	S. tuberosum subsp. andigena	10.18730/AH9T	Peru	-16.2729	-69.2931	4x
704424	Piña	Solanum	adg	S. tuberosum subsp. andigena	10.18730/AHAV	Peru	-16.9087	-69.3708	4x
704426	Unknown	Solanum	adg	S. tuberosum subsp. andigena	10.18730/AHBW	Peru	-6.1556	-77.9825	4x
704430	Yana Imilla	Solanum	adg	S. tuberosum subsp. andigena	10.18730/AHF*	Peru	-10.72	-76.62	4x
704432	Alqopa Wawan	Solanum	adg	S. tuberosum subsp. andigena	10.18730/AHH$	Peru	-10.4386	-76.4947	4x
704434	Morales	Solanum	adg	S. tuberosum subsp. andigena	10.18730/AHKU	Peru	-10.4783	-76.4467	4x
704435	Roqro Manka	Solanum	adg	S. tuberosum subsp. andigena	10.18730/AHM0	Peru	-10.4783	-76.4467	4x
704436	Maqta	Solanum	adg	S. tuberosum subsp. andigena	10.18730/AHN1	Peru	-10.6368	-75.9501	4x
704437	Chata Colorada	Solanum	adg	S. tuberosum subsp. andigena	10.18730/AHP2	Peru	-10.6368	-75.9501	4x
704438	Canasta	Solanum	stn	S. stenotomum subsp. stenotomum	10.18730/AHQ3	Peru	-10.6368	-75.9501	2x
704439	Mongosh	Solanum	adg	S. tuberosum subsp. andigena	10.18730/AHR4	Peru	-10.6437	-75.8693	3x
704440	Venancia	Solanum	sol	Hyb	10.18730/AHS5	Peru	-10.6437	-75.8693	3x
704442	Waka Laqra	Solanum	adg	S. tuberosum subsp. andigena	10.18730/AHV7	Peru	-16.2459	-69.0918	4x
704443	Sandalia	Solanum	adg	S. tuberosum subsp. andigena	10.18730/AHW8	Peru	-16.2459	-69.0918	4x
704444	Chiar Sandalia	Solanum	adg	S. tuberosum subsp. andigena	10.18730/AHX9	Peru	-16.2459	-69.0918	4x
704445	Yindo Warakipa	Solanum	adg	S. tuberosum subsp. andigena	10.18730/AHYA	Peru	-16.2459	-69.0918	4x
704446	Lloson	Solanum	adg	S. tuberosum subsp. andigena	10.18730/AHZB	Peru	-9.4933	-76.8193	4x
704448	Oqe Shuyt'u	Solanum	adg	S. tuberosum subsp. andigena	10.18730/AJ1D	Peru	-9.4933	-76.8193	4x
704449	Calabaza Papa	Solanum	adg	S. tuberosum subsp. andigena	10.18730/AJ2E	Peru	-9.4218	-76.7708	4x
704450	Cortash	Solanum	adg	S. tuberosum subsp. andigena	10.18730/AJ3F	Peru	-9.4218	-76.7708	4x
704451	Utkupa Rurun	Solanum	adg	S. tuberosum subsp. andigena	10.18730/AJ4G	Peru	-9.4218	-76.7708	4x
704452	Coleto Curao	Solanum	adg	S. tuberosum subsp. andigena	10.18730/AJ5H	Peru	-9.4218	-76.7708	4x
704453	Chokpa Blanco	Solanum	adg	S. tuberosum subsp. andigena	10.18730/AJ6J	Peru	-9.4977	-76.7724	4x
704454	Yana Ikash	Solanum	adg	S. tuberosum subsp. andigena	10.18730/AJ7K	Peru	-9.4977	-76.7724	4x
704455	Kallwash Kurau	Solanum	adg	S. tuberosum subsp. andigena	10.18730/AJ8M	Peru	-9.5396	-76.7371	4x
704456	Shumpi Kurau	Solanum	adg	S. tuberosum subsp. andigena	10.18730/AJ9N	Peru	-9.5396	-76.7371	4x
704458	Gogan Magash	Solanum	adg	S. tuberosum subsp. andigena	10.18730/AJBQ	Peru	-9.535	-76.8973	4x
704459	Pumapa Makin	Solanum	adg	S. tuberosum subsp. andigena	10.18730/AJCR	Peru	-9.535	-76.8973	4x
704461	Wilson	Solanum	adg	S. tuberosum subsp. andigena	10.18730/AJET	Peru	-9.4974	-76.8834	4x
704462	Puka Sausa (chaucha Roja)	Solanum	adg	S. tuberosum subsp. andigena	10.18730/AJFV	Peru	-9.4974	-76.8834	4x
704463	Gogon Magash	Solanum	adg	S. tuberosum subsp. andigena	10.18730/AJGW	Peru	-9.4974	-76.8834	4x
704464	Muru Shullupa Uman	Solanum	adg	S. tuberosum subsp. andigena	10.18730/AJHX	Peru	-9.4974	-76.8834	4x
704465	Muru Suytu	Solanum	adg	S. tuberosum subsp. andigena	10.18730/AJJY	Peru	-9.4974	-76.8834	4x
704466	Gallo Suyt’u	Solanum	adg	S. tuberosum subsp. andigena	10.18730/AJKZ	Peru	-9.4974	-76.8834	4x
704468	Wiklush	Solanum	adg	S. tuberosum subsp. andigena	10.18730/AJN~	Peru	-10.6368	-75.9501	4x
704469	Wiklush	Solanum	adg	S. tuberosum subsp. andigena	10.18730/AJP$	Peru	-10.6368	-75.9501	4x
704470	Milagro	Solanum	adg	S. tuberosum subsp. andigena	10.18730/AJQ=	Peru	-10.6368	-75.9501	4x
704471	Canteña Blanca	Solanum	adg	S. tuberosum subsp. andigena	10.18730/AJRU	Peru	-10.6368	-75.9501	4x
704474	Obrajillina	Solanum	adg	S. tuberosum subsp. andigena	10.18730/AJV2	Peru	-10.6368	-75.9501	4x
704477	Puka Ñawi	Solanum	adg	S. tuberosum subsp. andigena	10.18730/AJY5	Peru	-9.984	-76.6878	4x
704478	Anta Ñawi	Solanum	adg	S. tuberosum subsp. andigena	10.18730/AJZ6	Peru	-9.5493	-76.8163	4x
704480	Unknown	Solanum	adg	S. tuberosum subsp. andigena	10.18730/AK18	Peru	-9.7957	-76.6656	4x
704481	Amarilla	Solanum	gon	s. stenotomum subsp. goniocalyx	10.18730/AK29	Peru	-9.7957	-76.6656	2x
704482	Mapash	Solanum	adg	S. tuberosum subsp. andigena	10.18730/AK3A	Peru	-9.706	-76.7712	4x
704483	Papa Negra	Solanum	adg	S. tuberosum subsp. andigena	10.18730/AK4B	Peru	-9.5986	-76.7262	4x
704484	Rayan Shiri	Solanum	adg	S. tuberosum subsp. andigena	10.18730/AK5C	Peru	-9.7483	-76.648	4x
704485	Yana Cucuri	Solanum	adg	S. tuberosum subsp. andigena	10.18730/AK6D	Peru	-9.7483	-76.648	4x
704486	Tarma	Solanum	adg	S. tuberosum subsp. andigena	10.18730/AK7E	Peru	-9.845	-75.9037	4x
704488	Cuchillo P’aki	Solanum	adg	S. tuberosum subsp. andigena	10.18730/AK8F	Peru	-13.4808	-71.9671	4x
704489	Yuraq P'itikiña	Solanum	adg	S. tuberosum subsp. andigena	10.18730/AK9G	Peru	-13.4684	-71.9101	3x
704490	Q'ello Anka	Solanum	gon	s. stenotomum subsp. goniocalyx	10.18730/AKAH	Peru	-13.5	-72.07	2x
704491	Sunchu	Solanum	adg	S. tuberosum subsp. andigena	10.18730/AKBJ	Peru	-13.5	-72.07	4x
704492	Imilla Negra	Solanum	adg	S. tuberosum subsp. andigena	10.18730/AKCK	Peru	-13.4742	-72.743	4x
704494	Yana Suyt’u	Solanum	adg	S. tuberosum subsp. andigena	10.18730/AKDM	Peru	-13.4742	-72.743	4x
704495	Yuraq Murmu	Solanum	adg	S. tuberosum subsp. andigena	10.18730/AKEN	Peru	-13.4289	-72.1369	4x
704497	Waq'oto	Solanum	adg	S. tuberosum subsp. andigena	10.18730/AKGQ	Peru	-13.52	-72.16	4x
704499	Puka Murhua	Solanum	adg	S. tuberosum subsp. andigena	10.18730/AKHR	Peru	-14.03	-71.57	4x
704500	Waca Soncco Rurum	Solanum	adg	S. tuberosum subsp. andigena	10.18730/AKJS	Peru	-14.03	-71.57	4x
704501	Sali Imilla	Solanum	adg	S. tuberosum subsp. andigena	10.18730/AKKT	Peru	-14.03	-71.57	4x
704503	Q'ala P'utis	Solanum	adg	S. tuberosum subsp. andigena	10.18730/AKNW	Peru	-13.7655	-73.6177	4x
704504	Puka Wato	Solanum	adg	S. tuberosum subsp. andigena	10.18730/AKPX	Peru	-13.5955	-73.3092	4x
704508	Wakapa Q'allum	Solanum	adg	S. tuberosum subsp. andigena	10.18730/AKT~	Peru	-13.5319	-73.6069	4x
704509	Kurau	Solanum	adg	S. tuberosum subsp. andigena	10.18730/AKV$	Peru	-13.5319	-73.6069	4x
704511	Casa Blanca	Solanum	adg	S. tuberosum subsp. andigena	10.18730/AKW=	Peru	-13.6048	-71.5611	4x
704512	Yuraq Q'ewillo	Solanum	adg	S. tuberosum subsp. andigena	10.18730/AKXU	Peru	-13.6271	-71.3867	4x
704513	Sale	Solanum	adg	S. tuberosum subsp. andigena	10.18730/AKY0	Peru	-14.1645	-71.477	4x
704514	Lluthu Runtu	Solanum	adg	S. tuberosum subsp. andigena	10.18730/AKZ1	Peru	-14.17	-71.48	4x
704515	Hamachi	Solanum	adg	S. tuberosum subsp. andigena	10.18730/AM02	Peru	-14.17	-71.48	4x
704516	Yuraq Chuko	Solanum	sol	Hyb	10.18730/AM13	Peru	-14.17	-71.48	2x
704520	Yana Cuchillo	Solanum	adg	S. tuberosum subsp. andigena	10.18730/AM57	Peru	-13.3593	-71.8189	4x
704523	Yana Bole	Solanum	adg	S. tuberosum subsp. andigena	10.18730/AM8A	Peru	-13.2476	-71.8969	4x
704525	Kuntur T'amachi	Solanum	adg	S. tuberosum subsp. andigena	10.18730/AMAC	Peru	-13.3763	-71.819	4x
704526	Puka Mama	Solanum	adg	S. tuberosum subsp. andigena	10.18730/AMBD	Peru	-13.3763	-71.819	4x
704527	Olones	Solanum	adg	S. tuberosum subsp. andigena	10.18730/AMCE	Peru	-13.4091	-72.042	3x
704529	Conejito	Solanum	adg	S. tuberosum subsp. andigena	10.18730/AMDF	Peru	-13.6759	-71.3026	4x
704530	Jamachi	Solanum	adg	S. tuberosum subsp. andigena	10.18730/AMEG	Peru	-13.6759	-71.3026	4x
704531	Llama Ruru	Solanum	adg	S. tuberosum subsp. andigena	10.18730/AMFH	Peru	-14.4932	-71.1552	4x
704534	Qhantus	Solanum	adg	S. tuberosum subsp. andigena	10.18730/AMJM	Peru	-14.2	-71.32	4x
704535	Puka Mama	Solanum	adg	S. tuberosum subsp. andigena	10.18730/AMKN	Peru	-14.2	-71.32	4x
704536	Choqchi Lomo	Solanum	adg	S. tuberosum subsp. andigena	10.18730/AMMP	Peru	-14.2	-71.32	4x
704537	Ch'usu P’iti	Solanum	stn	S. stenotomum subsp. stenotomum	10.18730/AMNQ	Peru	-14.2	-71.32	2x
704539	Sale	Solanum	adg	S. tuberosum subsp. andigena	10.18730/AMPR	Peru	-13.4735	-71.8999	4x
704540	T'omera	Solanum	adg	S. tuberosum subsp. andigena	10.18730/AMQS	Peru	-13.4735	-71.8999	4x
704541	Yuraq Sunchu Araq	Solanum	adg	S. tuberosum subsp. andigena	10.18730/AMRT	Peru	-13.4634	-71.9295	4x
704542	Bole Rosado	Solanum	adg	S. tuberosum subsp. andigena	10.18730/AMSV	Peru	-13.5141	-72.0698	4x
704543	Wallpa Runtu	Solanum	adg	S. tuberosum subsp. andigena	10.18730/AMTW	Peru	-13.56	-72.08	4x
704544	Wallata Chaki	Solanum	adg	S. tuberosum subsp. andigena	10.18730/AMVX	Peru	-13.1102	-71.9242	4x
704545	Alqay Warmi	Solanum	adg	S. tuberosum subsp. andigena	10.18730/AMWY	Peru	-13.657	-70.8191	4x
704547	T'oqochi	Solanum	adg	S. tuberosum subsp. andigena	10.18730/AMY*	Peru	-13.52	-70.88	4x
704548	Tarma	Solanum	adg	S. tuberosum subsp. andigena	10.18730/AMZ~	Peru	-13.6589	-70.9497	4x
704551	Araqa	Solanum	adg	S. tuberosum subsp. andigena	10.18730/AN2U	Peru	-14.036	-71.5708	4x
704552	Sale	Solanum	adg	S. tuberosum subsp. andigena	10.18730/AN30	Peru	-14.036	-71.5708	4x
704553	Yana Chonque	Solanum	adg	S. tuberosum subsp. andigena	10.18730/AN41	Peru	-14.7926	-71.412	4x
704554	Torto Lomo	Solanum	adg	S. tuberosum subsp. andigena	10.18730/AN52	Peru	-14.5339	-71.3062	4x
704555	Q'owi Sullu	Solanum	adg	S. tuberosum subsp. andigena	10.18730/AN63	Peru	-14.5525	-72.1163	4x
704557	Yuraq Sawinto	Solanum	adg	S. tuberosum subsp. andigena	10.18730/AN85	Peru	-13.3572	-71.7242	4x
704558	Yana Pole	Solanum	adg	S. tuberosum subsp. andigena	10.18730/AN96	Peru	-13.3572	-71.7242	4x
704560	Makuku	Solanum	adg	S. tuberosum subsp. andigena	10.18730/ANB8	Peru	-14.5077	-71.9041	4x
704561	Poq'oya	Solanum	adg	S. tuberosum subsp. andigena	10.18730/ANC9	Peru	-14.4865	-72.0915	4x
704562	Urpiña	Solanum	adg	S. tuberosum subsp. andigena	10.18730/ANDA	Peru	-14.4865	-72.0915	4x
704565	K’apakiña	Solanum	adg	S. tuberosum subsp. andigena	10.18730/ANGD	Peru	-14.2839	-72.0405	4x
704566	Layccosa	Solanum	adg	S. tuberosum subsp. andigena	10.18730/ANHE	Peru	-14.2839	-72.0405	4x
704567	Jururo Pajlla	Solanum	adg	S. tuberosum subsp. andigena	10.18730/ANJF	Peru	-14.2839	-72.0405	4x
704569	Imilla	Solanum	adg	S. tuberosum subsp. andigena	10.18730/ANMH	Peru	-14.2131	-72.1891	4x
704570	Amahaya	Solanum	adg	S. tuberosum subsp. andigena	10.18730/ANNJ	Peru	-14.2131	-72.1891	4x
704571	Chipucha	Solanum	stn	S. stenotomum subsp. stenotomum	10.18730/ANPK	Peru	-14.3131	-72.9442	2x
704572	Puka Huayro	Solanum	adg	S. tuberosum subsp. andigena	10.18730/ANQM	Peru	-14.3131	-72.9442	4x
704573	Yuraq Khalwa	Solanum	adg	S. tuberosum subsp. andigena	10.18730/ANRN	Peru	-14.37	-72.88	4x
704574	Kharwas Suyt’u	Solanum	adg	S. tuberosum subsp. andigena	10.18730/ANSP	Peru	-13.5692	-73.3443	4x
704575	Ruki Wamilla	Solanum	adg	S. tuberosum subsp. andigena	10.18730/ANTQ	Peru	-14.4159	-72.8415	4x
704576	Alqa Risko	Solanum	adg	S. tuberosum subsp. andigena	10.18730/ANVR	Peru	-14.4159	-72.8415	4x
704577	Javillas	Solanum	adg	S. tuberosum subsp. andigena	10.18730/ANWS	Peru	-14.1966	-72.8021	4x
704578	Maku	Solanum	adg	S. tuberosum subsp. andigena	10.18730/ANXT	Peru	-13.4786	-73.3815	4x
704579	Kunkan Tullu	Solanum	adg	S. tuberosum subsp. andigena	10.18730/ANYV	Peru	-13.4786	-73.3815	4x
704580	Durasnillo	Solanum	adg	S. tuberosum subsp. andigena	10.18730/ANZW	Peru	-13.4786	-73.3815	4x
704581	Yuraq Suyt'u	Solanum	adg	S. tuberosum subsp. andigena	10.18730/AP0X	Peru	-13.4786	-73.3815	4x
704582	Wakapa Rurunnin	Solanum	adg	S. tuberosum subsp. andigena	10.18730/AP1Y	Peru	-13.4786	-73.3815	4x
704583	Khuchi Aka	Solanum	adg	S. tuberosum subsp. andigena	10.18730/AP2Z	Peru	-14.0143	-71.6794	4x
704584	Yana Sonq'o Waqollo	Solanum	adg	S. tuberosum subsp. andigena	10.18730/AP3*	Peru	-13.5932	-71.7636	4x
704585	Puka Suyt'u	Solanum	adg	S. tuberosum subsp. andigena	10.18730/AP4~	Peru	-13.3932	-72.049	4x
704586	Olones	Solanum	adg	S. tuberosum subsp. andigena	10.18730/AP5$	Peru	-13.3932	-72.049	4x
704587	Puka Pole Araq	Solanum	adg	S. tuberosum subsp. andigena	10.18730/AP6=	Peru	-13.456	-71.8644	4x
704588	Yuraq Trompus	Solanum	adg	S. tuberosum subsp. andigena	10.18730/AP7U	Peru	-13.33	-72.17	4x
704589	K'usi	Solanum	adg	S. tuberosum subsp. andigena	10.18730/AP80	Peru	-13.0642	-72.934	4x
704590	Puka Imilla	Solanum	adg	S. tuberosum subsp. andigena	10.18730/AP91	Peru	-13.0642	-72.934	4x
704591	Yana P'utis	Solanum	cha	chaucha	10.18730/APA2	Peru	-13.0642	-72.934	3x
704592	Yuraq P'utis	Solanum	adg	S. tuberosum subsp. andigena	10.18730/APB3	Peru	-13.0642	-72.934	4x
704593	Alponto	Solanum	adg	S. tuberosum subsp. andigena	10.18730/APC4	Peru	-13.0642	-72.934	4x
704595	Waka Q'allu	Solanum	adg	S. tuberosum subsp. andigena	10.18730/APE6	Peru	-13.2191	-73.022	4x
704596	Misk'i Lump'u	Solanum	adg	S. tuberosum subsp. andigena	10.18730/APF7	Peru	-13.2191	-73.022	4x
704597	Azul Ñawi	Solanum	adg	S. tuberosum subsp. andigena	10.18730/APG8	Peru	-13.2191	-73.022	4x
704598	Yuraq K'usi	Solanum	adg	S. tuberosum subsp. andigena	10.18730/APH9	Peru	-13.2191	-73.022	4x
704601	Yana Choqllus	Solanum	adg	S. tuberosum subsp. andigena	10.18730/APMC	Peru	-13.12	-72.9489	3x
704602	Yuraq K'usi	Solanum	adg	S. tuberosum subsp. andigena	10.18730/APND	Peru	-13.12	-72.9489	4x
704603	Puka Platillo	Solanum	adg	S. tuberosum subsp. andigena	10.18730/APPE	Peru	-13.0642	-72.934	4x
704604	Azul Khawina	Solanum	adg	S. tuberosum subsp. andigena	10.18730/APQF	Peru	-13.0784	-72.9949	4x
704605	Yana Q'allun	Solanum	adg	S. tuberosum subsp. andigena	10.18730/APRG	Peru	-13.1567	-72.7546	4x
704606	Puma Luntu	Solanum	cha	chaucha	10.18730/APSH	Peru	-13.2933	-71.6662	3x
704608	Hampara	Solanum	adg	S. tuberosum subsp. andigena	10.18730/APTJ	Peru	-13.2933	-71.6662	4x
704611	Charka	Solanum	adg	S. tuberosum subsp. andigena	10.18730/APXN	Peru	-13.4123	-71.4937	4x
704613	Waka Wasi	Solanum	adg	S. tuberosum subsp. andigena	10.18730/APZQ	Peru	-14.1678	-71.6175	4x
704614	Muru K'usi	Solanum	adg	S. tuberosum subsp. andigena	10.18730/AQ0R	Peru	-14.1678	-71.6175	4x
704615	Muru Sokqo	Solanum	adg	S. tuberosum subsp. andigena	10.18730/AQ1S	Peru	-13.23	-71.63	4x
704617	Chiar Sani	Solanum	adg	S. tuberosum subsp. andigena	10.18730/AQ2T	Peru	-13.0412	-71.3765	4x
704618	Muru Parqo	Solanum	adg	S. tuberosum subsp. andigena	10.18730/AQ3V	Peru	-16.48	-69.1	4x
704619	Alqa Khallwa	Solanum	adg	S. tuberosum subsp. andigena	10.18730/AQ4W	Peru	-16.48	-69.1	4x
704621	Puka Parqo	Solanum	adg	S. tuberosum subsp. andigena	10.18730/AQ6Y	Peru	-16.48	-69.1	4x
704622	Araqa Rosa	Solanum	adg	S. tuberosum subsp. andigena	10.18730/AQ7Z	Peru	-14.3	-73.25	4x
704623	Choqlluyma	Solanum	adg	S. tuberosum subsp. andigena	10.18730/AQ8*	Peru	-14.2101	-73.3581	4x
704624	Puka Ñawi	Solanum	adg	S. tuberosum subsp. andigena	10.18730/AQ9~	Peru	-14.38	-73.1606	4x
704625	Ojona Roja	Solanum	adg	S. tuberosum subsp. andigena	10.18730/AQA$	Peru	-14.42	-73.2	4x
704626	Pumapa Makin	Solanum	adg	S. tuberosum subsp. andigena	10.18730/AQB=	Peru	-14.2238	-73.5275	4x
704627	Yana Chipao Warmi	Solanum	adg	S. tuberosum subsp. andigena	10.18730/AQCU	Peru	-14.3303	-73.4399	4x
704628	Mano Pakaq	Solanum	adg	S. tuberosum subsp. andigena	10.18730/AQD0	Peru	-14.2	-73.55	4x
704629	Araqa	Solanum	adg	S. tuberosum subsp. andigena	10.18730/AQE1	Peru	-14.2	-73.55	4x
704631	Pepino Rojo	Solanum	adg	S. tuberosum subsp. andigena	10.18730/AQG3	Peru	-15.3068	-73.3689	4x
704633	Limeña	Solanum	adg	S. tuberosum subsp. andigena	10.18730/AQJ5	Peru	-15.3068	-73.3689	4x
704634	Limeña	Solanum	adg	S. tuberosum subsp. andigena	10.18730/AQK6	Peru	-15.3068	-73.3689	4x
704635	Kerqa	Solanum	adg	S. tuberosum subsp. andigena	10.18730/AQM7	Peru	-15.3068	-73.3689	4x
704636	Negra	Solanum	adg	S. tuberosum subsp. andigena	10.18730/AQN8	Peru	-15.15	-73.35	4x
704637	Alqopa Runtun	Solanum	adg	S. tuberosum subsp. andigena	10.18730/AQP9	Peru	-15.1621	-73.3177	4x
704638	Yuraq Maqt'a	Solanum	adg	S. tuberosum subsp. andigena	10.18730/AQQA	Peru	-15.1621	-73.3177	4x
704639	Oqe Pepino	Solanum	adg	S. tuberosum subsp. andigena	10.18730/AQRB	Peru	-15.1621	-73.3177	4x
704641	Yuraq Leon Maki	Solanum	adg	S. tuberosum subsp. andigena	10.18730/AQTD	Peru	-15.1375	-73.2076	4x
704642	Leqecho	Solanum	adg	S. tuberosum subsp. andigena	10.18730/AQVE	Peru	-13.0727	-74.1717	4x
704643	Puka Choqllos	Solanum	adg	S. tuberosum subsp. andigena	10.18730/AQWF	Peru	-15.17	-73.3	4x
704644	Yuraq Charkas	Solanum	adg	S. tuberosum subsp. andigena	10.18730/AQXG	Peru	-15.2802	-73.3457	4x
704645	Pepino Negro	Solanum	adg	S. tuberosum subsp. andigena	10.18730/AQYH	Peru	-15.2603	-73.4257	4x
704646	Waña	Solanum	adg	S. tuberosum subsp. andigena	10.18730/AQZJ	Peru	-15.0931	-73.7482	4x
704647	Unknown	Solanum	adg	S. tuberosum subsp. andigena	10.18730/AR0K	Peru	-15.0931	-73.7482	4x
704648	Yuraq Misk'illa	Solanum	adg	S. tuberosum subsp. andigena	10.18730/AR1M	Peru	-15.0931	-73.7482	4x
704649	Waña	Solanum	adg	S. tuberosum subsp. andigena	10.18730/AR2N	Peru	-15.1	-73.77	4x
704650	Puka Sole	Solanum	adg	S. tuberosum subsp. andigena	10.18730/AR3P	Peru	-15.1	-73.77	4x
704651	Mako	Solanum	adg	S. tuberosum subsp. andigena	10.18730/AR4Q	Peru	-15.1	-73.77	4x
704652	Puka Papa	Solanum	adg	S. tuberosum subsp. andigena	10.18730/AR5R	Peru	-13.2722	-74.3151	4x
704653	Juliana	Solanum	adg	S. tuberosum subsp. andigena	10.18730/AR6S	Peru	-13.2722	-74.3151	4x
704654	Yuraq Choqllu	Solanum	adg	S. tuberosum subsp. andigena	10.18730/AR7T	Peru	-13.2578	-74.1748	4x
704655	Blanca	Solanum	adg	S. tuberosum subsp. andigena	10.18730/AR8V	Peru	-13.3059	-74.2392	4x
704656	Puka Suyt'u	Solanum	adg	S. tuberosum subsp. andigena	10.18730/AR9W	Peru	-13.55	-74.2	4x
704657	Unknown	Solanum	adg	S. tuberosum subsp. andigena	10.18730/ARAX	Peru	-13.766	-74.0351	4x
704659	Puka Suyt'u	Solanum	adg	S. tuberosum subsp. andigena	10.18730/ARCZ	Peru	-13.5838	-74.3516	4x
704660	Tambeña	Solanum	adg	S. tuberosum subsp. andigena	10.18730/ARD*	Peru	-13.5529	-74.2025	4x
704661	Yuraq Papa	Solanum	adg	S. tuberosum subsp. andigena	10.18730/ARE~	Peru	-13.0619	-74.1706	4x
704662	Khallwayso	Solanum	adg	S. tuberosum subsp. andigena	10.18730/ARF$	Peru	-13.58	-74	4x
704663	Yuraq Suyt'u	Solanum	adg	S. tuberosum subsp. andigena	10.18730/ARG=	Peru	-13.6539	-73.9528	4x
704664	Wamanpa Uman	Solanum	adg	S. tuberosum subsp. andigena	10.18730/ARHU	Peru	-13.4675	-74.2143	4x
704665	Riquema	Solanum	adg	S. tuberosum subsp. andigena	10.18730/ARJ0	Peru	-12.948	-74.0194	4x
704667	Wallata	Solanum	adg	S. tuberosum subsp. andigena	10.18730/ARM2	Peru	-13.8692	-70.6045	4x
704670	Misk'i Q'awiña	Solanum	adg	S. tuberosum subsp. andigena	10.18730/ARP4	Peru	-13.2759	-73.1126	4x
704672	Soqo Phutis	Solanum	adg	S. tuberosum subsp. andigena	10.18730/ARR6	Peru	-13.2759	-73.1126	4x
704673	Yana Lump'u	Solanum	adg	S. tuberosum subsp. andigena	10.18730/ARS7	Peru	-13.2759	-73.1126	4x
704674	Enisa	Solanum	adg	S. tuberosum subsp. andigena	10.18730/ART8	Peru	-13.264	-73.0158	2x
704675	Enuru Suyt'u	Solanum	adg	S. tuberosum subsp. andigena	10.18730/ARV9	Peru	-13.264	-73.0158	4x
704677	Pabla	Solanum	adg	S. tuberosum subsp. andigena	10.18730/ARXB	Peru	-7.1568	-78.5191	4x
704679	Chimbina Blanca	Solanum	adg	S. tuberosum subsp. andigena	10.18730/ARZD	Peru	-7.1568	-78.5191	4x
704680	Q'ello Imilla	Solanum	adg	S. tuberosum subsp. andigena	10.18730/AS0E	Peru			4x
704682	Puka Wirikilla	Solanum	adg	S. tuberosum subsp. andigena	10.18730/AS1F	Peru	-16.2459	-69.0918	4x
704685	Puka Wankucho	Solanum	adg	S. tuberosum subsp. andigena	10.18730/AS4J	Peru	-16.2459	-69.0918	4x
704686	Poq'oya	Solanum	adg	S. tuberosum subsp. andigena	10.18730/AS5K	Peru	-16.2459	-69.0918	4x
704688	Sacón	Solanum	adg	S. tuberosum subsp. andigena	10.18730/AS7N	Peru	-11.55	-76.63	4x
704690	Unknown	Solanum	adg	S. tuberosum subsp. andigena	10.18730/AS9Q	Peru	-11.6591	-75.1008	4x
704691	Jayló	Solanum	adg	S. tuberosum subsp. andigena	10.18730/ASAR	Peru			4x
704692	Walash	Solanum	adg	S. tuberosum subsp. andigena	10.18730/ASBS	Peru			4x
704693	Casablanca	Solanum	adg	S. tuberosum subsp. andigena	10.18730/ASCT	Peru			4x
704694	Huaylina	Solanum	adg	S. tuberosum subsp. andigena	10.18730/ASDV	Peru			3x
704695	Tana Mujina	Solanum	adg	S. tuberosum subsp. andigena	10.18730/ASEW	Peru			4x
704696	Yuraq Papa	Solanum	adg	S. tuberosum subsp. andigena	10.18730/ASFX	Peru			4x
704697	Koleto	Solanum	sol	Hyb	10.18730/ASGY	Peru			4x
704703	Yuraq Walash	Solanum	adg	S. tuberosum subsp. andigena	10.18730/ASN=	Peru			4x
704706	Vadush	Solanum	adg	S. tuberosum subsp. andigena	10.18730/ASR1	Peru			4x
704707	Rukus	Solanum	adg	S. tuberosum subsp. andigena	10.18730/ASS2	Peru			4x
704709	Untushpa Pachan	Solanum	adg	S. tuberosum subsp. andigena	10.18730/ASV4	Peru	-9.535	-76.8973	4x
704710	Amarilla	Solanum	sol	Hyb	10.18730/ASW5	Peru			4x
704711	Muru Tarmeña	Solanum	cha	chaucha	10.18730/ASX6	Peru			3x
704712	Unknown	Solanum	adg	S. tuberosum subsp. andigena	10.18730/ASY7	Peru			4x
704714	Unknown	Solanum	adg	S. tuberosum subsp. andigena	10.18730/AT09	Peru			4x
704715	Unknown	Solanum	adg	S. tuberosum subsp. andigena	10.18730/AT1A	Peru			4x
704716	Unknown	Solanum	adg	S. tuberosum subsp. andigena	10.18730/AT2B	Venezuela	9.3666	-70.4333	4x
704720	Unknown	Solanum	adg	S. tuberosum subsp. andigena	10.18730/AT4D	Venezuela	9.3666	-70.4333	4x
704721	Unknown	Solanum	adg	S. tuberosum subsp. andigena	10.18730/AT5E	Venezuela	9.3666	-70.4333	4x
704722	Unknown	Solanum	adg	S. tuberosum subsp. andigena	10.18730/AT6F	Venezuela	9.3666	-70.4333	4x
704723	Unknown	Solanum	adg	S. tuberosum subsp. andigena	10.18730/AT7G	Venezuela	9.3666	-70.4333	4x
704724	Unknown	Solanum	adg	S. tuberosum subsp. andigena	10.18730/AT8H	Venezuela	9.3666	-70.4333	4x
704725	Jovita	Solanum	adg	S. tuberosum subsp. andigena	10.18730/AT9J	Venezuela	9.3666	-70.4333	4x
704726	Unknown	Solanum	adg	S. tuberosum subsp. andigena	10.18730/ATAK	Venezuela	8.5983	-71.145	4x
704729	Unknown	Solanum	adg	S. tuberosum subsp. andigena	10.18730/ATDP	Venezuela	9.3666	-70.4333	4x
704730	Morada	Solanum	adg	S. tuberosum subsp. andigena	10.18730/ATEQ	Venezuela	8.7544	-70.9213	4x
704731	Corazon Morado	Solanum	adg	S. tuberosum subsp. andigena	10.18730/ATFR	Venezuela	8.7544	-70.9213	4x
704732	Plancheta	Solanum	adg	S. tuberosum subsp. andigena	10.18730/ATGS	Venezuela	8.7544	-70.9213	4x
704733	Negra	Solanum	adg	S. tuberosum subsp. andigena	10.18730/ATHT	Venezuela	8.7544	-70.9213	4x
704734	Unknown	Solanum	adg	S. tuberosum subsp. andigena	10.18730/ATJV	Venezuela	8.7544	-70.9213	4x
704735	Alcona	Solanum	adg	S. tuberosum subsp. andigena	10.18730/ATKW	Argentina	-22.1333	-65.4666	4x
704736	Rosada	Solanum	adg	S. tuberosum subsp. andigena	10.18730/ATMX	Argentina	-22.1333	-65.4666	4x
704738	Alcona	Solanum	adg	S. tuberosum subsp. andigena	10.18730/ATPZ	Argentina	-23.8	-66.2833	4x
704741	Runa Amarilla	Solanum	adg	S. tuberosum subsp. andigena	10.18730/ATQ*	Argentina	-22.4	-65.1166	4x
704742	Alcona	Solanum	adg	S. tuberosum subsp. andigena	10.18730/ATR~	Argentina	-24.3833	-66.6333	4x
704744	Unknown	Solanum	adg	S. tuberosum subsp. andigena	10.18730/ATT=	Argentina	-22.3166	-65.1333	4x
704746	Blanca	Solanum	adg	S. tuberosum subsp. andigena	10.18730/ATVU	Argentina	-22.1	-65.4666	4x
704747	Chiar Sinka	Solanum	adg	S. tuberosum subsp. andigena	10.18730/ATW0	Bolivia	-17.3666	-67.6666	4x
704750	Koyllu Imilla	Solanum	stn	S. stenotomum subsp. stenotomum	10.18730/ATY2	Bolivia	-17.3833	-66.15	3x
704751	Runa	Solanum	adg	S. tuberosum subsp. andigena	10.18730/ATZ3	Bolivia	-17.3833	-66.15	4x
704752	Runa	Solanum	adg	S. tuberosum subsp. andigena	10.18730/AV04	Bolivia	-17.3833	-66.15	4x
704753	Pali	Solanum	adg	S. tuberosum subsp. andigena	10.18730/AV15	Bolivia	-17.3833	-66.15	4x
704754	Cunarana	Solanum	adg	S. tuberosum subsp. andigena	10.18730/AV26	Bolivia	-19.63	-65.7	4x
704756	Yuraq Imilla	Solanum	adg	S. tuberosum subsp. andigena	10.18730/AV48	Bolivia	-19.63	-65.7	4x
704757	Alqa Imilla	Solanum	adg	S. tuberosum subsp. andigena	10.18730/AV59	Bolivia	-19.63	-65.7	4x
704758	Puka Chasca Ñahui	Solanum	adg	S. tuberosum subsp. andigena	10.18730/AV6A	Bolivia	-19.63	-65.7	4x
704759	Runa	Solanum	adg	S. tuberosum subsp. andigena	10.18730/AV7B	Bolivia	-20.8333	-64.9666	4x
704760	Runa	Solanum	adg	S. tuberosum subsp. andigena	10.18730/AV8C	Bolivia	-19.33	-66	4x
704761	Pala Pala	Solanum	adg	S. tuberosum subsp. andigena	10.18730/AV9D	Bolivia	-16.5666	-68.5166	4x
704762	Sacampaya	Solanum	adg	S. tuberosum subsp. andigena	10.18730/AVAE	Bolivia	-16.5666	-68.5166	4x
704763	Wila Ilpa	Solanum	adg	S. tuberosum subsp. andigena	10.18730/AVBF	Bolivia	-18.2	-67.833	4x
704764	Wila Pacena	Solanum	adg	S. tuberosum subsp. andigena	10.18730/AVCG	Bolivia	-18.1333	-67.6	4x
704766	Chiar Coyllu	Solanum	adg	S. tuberosum subsp. andigena	10.18730/AVEJ	Bolivia	-18.8166	-67.55	4x
704767	Jancko Papa	Solanum	adg	S. tuberosum subsp. andigena	10.18730/AVFK	Bolivia	-17.9166	-67.8	4x
704768	Chiar Imilla	Solanum	adg	S. tuberosum subsp. andigena	10.18730/AVGM	Bolivia	-17.9166	-67.8	4x
704769	Wila Wacalajra	Solanum	adg	S. tuberosum subsp. andigena	10.18730/AVHN	Bolivia	-18.35	-67.6833	4x
704770	Jancko Chuihuisillo	Solanum	sol	Hyb	10.18730/AVJP	Bolivia	-16.7	-68.0833	2x
704771	Wila Fiñu	Solanum	stn	S. stenotomum subsp. stenotomum	10.18730/AVKQ	Bolivia	-16.7	-68.0833	2x
704772	Chiar Chojllu	Solanum	cha	chaucha	10.18730/AVMR	Bolivia	-16.7	-68.0833	2x
704775	Fiñu	Solanum	adg	S. tuberosum subsp. andigena	10.18730/AVPT	Bolivia	-18.35	-67.6833	4x
704776	Sani Imilla	Solanum	adg	S. tuberosum subsp. andigena	10.18730/AVQV	Bolivia	-18.35	-67.6833	4x
704780	Choco Lucki	Solanum	juz	juzepczukii	10.18730/AVVZ	Bolivia	-18.6333	-67.6	3x
704781	Michicayo	Solanum	stn	S. stenotomum subsp. stenotomum	10.18730/AVW*	Bolivia	-18.6	-67.8666	2x
704783	Pali	Solanum	adg	S. tuberosum subsp. andigena	10.18730/AVX~	Bolivia	-17.9833	-68.6666	4x
704784	Sani Imilla	Solanum	adg	S. tuberosum subsp. andigena	10.18730/AVY$	Bolivia	-17.9833	-68.6666	4x
704786	Sabaya Imilla	Solanum	adg	S. tuberosum subsp. andigena	10.18730/AVZ=	Bolivia	-17.9833	-68.6666	4x
704787	Parinculli	Solanum	adg	S. tuberosum subsp. andigena	10.18730/AW0U	Bolivia	-18.7833	-68.2666	4x
704789	Orkalla	Solanum	adg	S. tuberosum subsp. andigena	10.18730/AW21	Bolivia	-18.5333	-67.9166	4x
704790	Alkanche	Solanum	adg	S. tuberosum subsp. andigena	10.18730/AW32	Bolivia	-18.5333	-67.9166	4x
704791	Laram Yari	Solanum	stn	S. stenotomum subsp. stenotomum	10.18730/AW43	Bolivia	-18.4166	-67.9666	4x
704792	Ajayari	Solanum	adg	S. tuberosum subsp. andigena	10.18730/AW54	Bolivia	-18.4166	-67.9666	4x
704794	Laram Ccoyllu	Solanum	adg	S. tuberosum subsp. andigena	10.18730/AW76	Bolivia	-18.4166	-67.9666	4x
704795	Tongoraya Rosada	Solanum	stn	S. stenotomum subsp. stenotomum	10.18730/AW87	Bolivia	-18.4166	-67.9666	4x
704796	Accarapi	Solanum	stn	S. stenotomum subsp. stenotomum	10.18730/AW98	Bolivia	-18.35	-67.9333	2x
704797	Laram Pitu Huayaca	Solanum	stn	S. stenotomum subsp. stenotomum	10.18730/AWA9	Bolivia	-18.1	-67.8833	2x
704800	Sutamari	Solanum	adg	S. tuberosum subsp. andigena	10.18730/AWDC	Bolivia	-18.1	-67.8833	4x
704801	Jancko Lockalla	Solanum	adg	S. tuberosum subsp. andigena	10.18730/AWED	Bolivia	-17.9833	-67.85	4x
704802	Candelero	Solanum	stn	S. stenotomum subsp. stenotomum	10.18730/AWFE	Bolivia	-17.9	-67.8	2x
704803	Papa Chilena	Solanum	adg	S. tuberosum subsp. andigena	10.18730/AWGF	Bolivia	-17.9	-67.8	4x
704804	Pichitanca	Solanum	adg	S. tuberosum subsp. andigena	10.18730/AWHG	Bolivia	-17.9	-67.8	4x
704805	Chiar Pichitanca	Solanum	stn	S. stenotomum subsp. stenotomum	10.18730/AWJH	Bolivia	-17.9	-67.8	2x
704807	Unknown	Solanum	adg	S. tuberosum subsp. andigena	10.18730/AWMK	Bolivia	-17.9	-67.8	4x
704808	Anckanche	Solanum	adg	S. tuberosum subsp. andigena	10.18730/AWNM	Bolivia	-17.9	-67.8	4x
704811	Arichua	Solanum	stn	S. stenotomum subsp. stenotomum	10.18730/AWQP	Bolivia	-17.8	-68.4166	2x
704812	Wila Pali	Solanum	adg	S. tuberosum subsp. andigena	10.18730/AWRQ	Bolivia	-17.8	-68.4166	4x
704813	Sutamari	Solanum	adg	S. tuberosum subsp. andigena	10.18730/AWSR	Bolivia	-17.8	-68.4166	4x
704814	Kellu Culi	Solanum	stn	S. stenotomum subsp. stenotomum	10.18730/AWTS	Bolivia	-17.8	-68.4166	2x
704815	Wila Anckanche	Solanum	ajh	S. ajanhuiri	10.18730/AWVT	Bolivia	-18	-68.45	2x
704818	Jancko Sisu	Solanum	ajh	S. ajanhuiri	10.18730/AWYX	Bolivia	-17.5666	-68.4833	3x
704819	Huahua Piquiro	Solanum	stn	S. stenotomum subsp. stenotomum	10.18730/AWZY	Bolivia	-17.5	-68.5	2x
704821	Munda Lockalla	Solanum	adg	S. tuberosum subsp. andigena	10.18730/AX0Z	Bolivia	-17.3	-68.65	4x
704822	Jancko Culi	Solanum	adg	S. tuberosum subsp. andigena	10.18730/AX1*	Bolivia	-17.4	-69.0666	4x
704823	Wila Nazache	Solanum	stn	S. stenotomum subsp. stenotomum	10.18730/AX2~	Bolivia	-17.4	-69.0666	2x
704824	Laram Sisu Anckanche	Solanum	adg	S. tuberosum subsp. andigena	10.18730/AX3$	Bolivia	-17.4	-69.0666	4x
704827	Pinta Coyllo	Solanum	stn	S. stenotomum subsp. stenotomum	10.18730/AX4=	Bolivia	-18.3212	-67.6833	2x
704828	Wila Imilla	Solanum	adg	S. tuberosum subsp. andigena	10.18730/AX5U	Bolivia	-18.1666	-67.4166	3x
704831	Jancko Pala	Solanum	adg	S. tuberosum subsp. andigena	10.18730/AX71	Bolivia	-17.3333	-67.7333	4x
704834	Coyllu Cotani	Solanum	stn	S. stenotomum subsp. stenotomum	10.18730/AX93	Bolivia	-17.4333	-65.7166	3x
704835	Puka Mama	Solanum	sol	Hyb	10.18730/AXA4	Bolivia	-17.4333	-65.7166	3x
704836	Pinu	Solanum	adg	S. tuberosum subsp. andigena	10.18730/AXB5	Bolivia	-17.4333	-65.7166	4x
704837	Sakampaya	Solanum	adg	S. tuberosum subsp. andigena	10.18730/AXC6	Bolivia	-17.4333	-65.7166	4x
704839	Azul Runa	Solanum	adg	S. tuberosum subsp. andigena	10.18730/AXD7	Bolivia	-17.4333	-65.7166	4x
704840	Kayllu Imilla	Solanum	adg	S. tuberosum subsp. andigena	10.18730/AXE8	Bolivia	-17.4333	-65.7166	4x
704841	Lunka Imilla	Solanum	adg	S. tuberosum subsp. andigena	10.18730/AXF9	Bolivia	-17.4333	-65.7166	4x
704842	Coyllu	Solanum	cha	chaucha	10.18730/AXGA	Bolivia	-17.4333	-65.7166	3x
704843	Runa	Solanum	adg	S. tuberosum subsp. andigena	10.18730/AXHB	Bolivia	-17.4333	-65.7166	4x
704844	Runa	Solanum	adg	S. tuberosum subsp. andigena	10.18730/AXJC	Bolivia	-17.4333	-65.7166	4x
704845	Sonsa Imilla	Solanum	adg	S. tuberosum subsp. andigena	10.18730/AXKD	Bolivia	-17.4333	-65.7166	4x
704846	Kunarana 2x?	Solanum	adg	S. tuberosum subsp. andigena	10.18730/AXME	Bolivia	-17.4333	-65.7166	3x
704848	Charan Siqui	Solanum	stn	S. stenotomum subsp. stenotomum	10.18730/AXPG	Bolivia	-17.4333	-65.7166	2x
704849	Alko Chuchu	Solanum	cha	chaucha	10.18730/AXQH	Bolivia	-17.4333	-65.7166	3x
704850	Sonsa Imilla	Solanum	adg	S. tuberosum subsp. andigena	10.18730/AXRJ	Bolivia	-17.4333	-65.7166	4x
704853	Chiar Papa	Solanum	adg	S. tuberosum subsp. andigena	10.18730/AXVN	Bolivia	-17.4333	-65.7166	4x
704855	Puka Luna	Solanum	adg	S. tuberosum subsp. andigena	10.18730/AXXQ	Bolivia	-17.4333	-65.7166	4x
704856	Kerachum Huacachi	Solanum	stn	S. stenotomum subsp. stenotomum	10.18730/AXYR	Bolivia	-17.4333	-65.7166	2x
704857	Polo	Solanum	adg	S. tuberosum subsp. andigena	10.18730/AXZS	Bolivia	-17.4333	-65.7166	4x
704859	Condor Uma	Solanum	cha	chaucha	10.18730/AY0T	Bolivia	-17.4333	-65.7166	3x
704860	Yana Sotamor	Solanum	cha	chaucha	10.18730/AY1V	Bolivia	-17.4333	-65.7166	3x
704861	Mocko Coil	Solanum	cha	chaucha	10.18730/AY2W	Bolivia	-17.4333	-65.7166	3x
704862	Candelero	Solanum	stn	S. stenotomum subsp. stenotomum	10.18730/AY3X	Bolivia	-17.4333	-65.7166	2x
704863	Puka Papa	Solanum	adg	S. tuberosum subsp. andigena	10.18730/AY4Y	Bolivia	-17.4333	-65.7166	4x
704864	Koli	Solanum	adg	S. tuberosum subsp. andigena	10.18730/AY5Z	Bolivia	-17.4333	-65.7166	4x
704866	Unknown	Solanum	adg	S. tuberosum subsp. andigena	10.18730/AY7~	Bolivia	-17.4333	-65.7166	4x
704867	Puka Sutamari	Solanum	adg	S. tuberosum subsp. andigena	10.18730/AY8$	Bolivia	-17.4333	-65.7166	4x
704868	Amajaya	Solanum	adg	S. tuberosum subsp. andigena	10.18730/AY9=	Bolivia	-17.4333	-65.7166	4x
704870	Kunu Rama	Solanum	adg	S. tuberosum subsp. andigena	10.18730/AYB0	Bolivia	-17.4333	-65.7166	4x
704871	Muyoncollo	Solanum	sol	Hyb	10.18730/AYC1	Bolivia	-17.4333	-65.7166	4x
704872	Yana Koli	Solanum	adg	S. tuberosum subsp. andigena	10.18730/AYD2	Bolivia	-17.4333	-65.7166	4x
704875	Cogu	Solanum	adg	S. tuberosum subsp. andigena	10.18730/AYF4	Bolivia	-17.4333	-65.7166	4x
704877	Holandesa	Solanum	adg	S. tuberosum subsp. andigena	10.18730/AYH6	Bolivia	-17.4333	-65.7166	4x
704879	Isla	Solanum	adg	S. tuberosum subsp. andigena	10.18730/AYJ7	Bolivia	-17.4333	-65.7166	4x
704881	Puka Ñawi	Solanum	adg	S. tuberosum subsp. andigena	10.18730/AYM9	Bolivia	-17.4333	-65.7166	4x
704882	Wila Pala	Solanum	adg	S. tuberosum subsp. andigena	10.18730/AYNA	Bolivia	-17.4333	-65.7166	4x
704884	Imilla Blanca	Solanum	adg	S. tuberosum subsp. andigena	10.18730/AYQC	Bolivia	-17.4333	-65.7166	4x
704885	Papa Isla	Solanum	stn	S. stenotomum subsp. stenotomum	10.18730/AYRD	Bolivia	-17.4333	-65.7166	4x
704887	Sipancachi	Solanum	adg	S. tuberosum subsp. andigena	10.18730/AYTF	Bolivia	-17.4333	-65.7166	4x
704888	Pala	Solanum	adg	S. tuberosum subsp. andigena	10.18730/AYVG	Bolivia	-17.4333	-65.7166	4x
704890	Choyllu	Solanum	stn	S. stenotomum subsp. stenotomum	10.18730/AYXJ	Bolivia	-17.4333	-65.7166	2x
704891	Runa	Solanum	adg	S. tuberosum subsp. andigena	10.18730/AYYK	Bolivia	-17.4333	-65.7166	4x
704892	Imilla	Solanum	adg	S. tuberosum subsp. andigena	10.18730/AYZM	Bolivia	-17.4333	-65.7166	4x
704893	Logro Imilla	Solanum	adg	S. tuberosum subsp. andigena	10.18730/AZ0N	Bolivia	-17.4333	-65.7166	4x
704894	Huahua Chara	Solanum	adg	S. tuberosum subsp. andigena	10.18730/AZ1P	Bolivia	-17.4333	-65.7166	4x
704897	Wila Pala	Solanum	adg	S. tuberosum subsp. andigena	10.18730/AZ3R	Bolivia	-17.4333	-65.7166	4x
704898	Wila Pichuya	Solanum	adg	S. tuberosum subsp. andigena	10.18730/AZ4S	Bolivia	-17.4333	-65.7166	4x
704899	Alqa Tarma	Solanum	adg	S. tuberosum subsp. andigena	10.18730/AZ5T	Bolivia	-17.4333	-65.7166	4x
704901	Pali Blanca	Solanum	adg	S. tuberosum subsp. andigena	10.18730/AZ7W	Bolivia	-17.4333	-65.7166	4x
704902	Chejchi Imilla	Solanum	adg	S. tuberosum subsp. andigena	10.18730/AZ8X	Bolivia	-17.4333	-65.7166	4x
704903	Keny Luky	Solanum	adg	S. tuberosum subsp. andigena	10.18730/AZ9Y	Bolivia	-17.4333	-65.7166	4x
704904	Taracko	Solanum	adg	S. tuberosum subsp. andigena	10.18730/AZAZ	Bolivia	-17.4333	-65.7166	4x
704905	Ajanhuiri Keni	Solanum	adg	S. tuberosum subsp. andigena	10.18730/AZB*	Bolivia	-17.4333	-65.7166	4x
704906	Pichuya	Solanum	adg	S. tuberosum subsp. andigena	10.18730/AZC~	Bolivia	-17.4333	-65.7166	4x
704907	Coyu	Solanum	adg	S. tuberosum subsp. andigena	10.18730/AZD$	Bolivia	-17.4333	-65.7166	4x
704908	Coyu	Solanum	adg	S. tuberosum subsp. andigena	10.18730/AZE=	Bolivia	-17.4333	-65.7166	4x
704909	Surinama	Solanum	stn	S. stenotomum subsp. stenotomum	10.18730/AZFU	Bolivia	-17.4333	-65.7166	4x
704911	Wila Kumurana	Solanum	stn	S. stenotomum subsp. stenotomum	10.18730/AZH1	Bolivia	-17.4333	-65.7166	2x
704912	Wila Surimana	Solanum	cha	chaucha	10.18730/AZJ2	Bolivia	-17.4333	-65.7166	3x
704913	Wila Pacena	Solanum	adg	S. tuberosum subsp. andigena	10.18730/AZK3	Bolivia	-17.4333	-65.7166	4x
704914	Alqa Imilla	Solanum	stn	S. stenotomum subsp. stenotomum	10.18730/AZM4	Bolivia	-17.4333	-65.7166	2x
704915	Coyu 2x?	Solanum	adg	S. tuberosum subsp. andigena	10.18730/AZN5	Bolivia	-17.4333	-65.7166	4x
704916	Coyu	Solanum	adg	S. tuberosum subsp. andigena	10.18730/AZP6	Bolivia	-17.4333	-65.7166	4x
704917	Wila Pitikalla	Solanum	stn	S. stenotomum subsp. stenotomum	10.18730/AZQ7	Bolivia	-17.4333	-65.7166	2x
704918	Canastilla	Solanum	adg	S. tuberosum subsp. andigena	10.18730/AZR8	Bolivia	-17.4333	-65.7166	4x
704921	Warisia	Solanum	adg	S. tuberosum subsp. andigena	10.18730/AZTA	Bolivia	-17.4333	-65.7166	4x
704922	Wila Pali o Sutamari	Solanum	adg	S. tuberosum subsp. andigena	10.18730/AZVB	Bolivia	-17.4333	-65.7166	4x
704923	Tanta o Jacu Palo	Solanum	adg	S. tuberosum subsp. andigena	10.18730/AZWC	Bolivia	-17.4333	-65.7166	4x
704924	Sanko Imilla	Solanum	adg	S. tuberosum subsp. andigena	10.18730/AZXD	Bolivia	-17.4333	-65.7166	4x
704926	Laram Pinco	Solanum	adg	S. tuberosum subsp. andigena	10.18730/AZZF	Bolivia	-17.4333	-65.7166	4x
704927	Surimana	Solanum	cha	chaucha	10.18730/B00G	Bolivia	-17.4333	-65.7166	3x
704928	Waca Nuño	Solanum	adg	S. tuberosum subsp. andigena	10.18730/B01H	Bolivia	-17.4333	-65.7166	4x
704930	Imilla Blanca	Solanum	adg	S. tuberosum subsp. andigena	10.18730/B03K	Bolivia	-17.4333	-65.7166	4x
704932	Janko Palo	Solanum	adg	S. tuberosum subsp. andigena	10.18730/B05N	Bolivia	-17.4333	-65.7166	4x
704933	Coya	Solanum	adg	S. tuberosum subsp. andigena	10.18730/B06P	Bolivia	-17.4333	-65.7166	4x
704934	Alqa Pala	Solanum	adg	S. tuberosum subsp. andigena	10.18730/B07Q	Bolivia	-17.4333	-65.7166	4x
704935	Taralko	Solanum	adg	S. tuberosum subsp. andigena	10.18730/B08R	Bolivia	-17.4333	-65.7166	4x
704936	Willa Sacampaya	Solanum	cha	chaucha	10.18730/B09S	Bolivia	-17.4333	-65.7166	4x
704940	Wila Pinu	Solanum	stn	S. stenotomum subsp. stenotomum	10.18730/B0CW	Bolivia	-17.4333	-65.7166	4x
704944	Maman Pecke	Solanum	adg	S. tuberosum subsp. andigena	10.18730/B0FZ	Bolivia	-17.4333	-65.7166	4x
704945	Sipa Blanca	Solanum	adg	S. tuberosum subsp. andigena	10.18730/B0G*	Bolivia	-17.4333	-65.7166	4x
704946	Chuntachia	Solanum	adg	S. tuberosum subsp. andigena	10.18730/B0H~	Bolivia	-17.4333	-65.7166	4x
704947	Chujo	Solanum	adg	S. tuberosum subsp. andigena	10.18730/B0J$	Bolivia	-17.4333	-65.7166	4x
704948	Pala Pala	Solanum	adg	S. tuberosum subsp. andigena	10.18730/B0K=	Bolivia	-17.4333	-65.7166	4x
704949	Katy	Solanum	adg	S. tuberosum subsp. andigena	10.18730/B0MU	Bolivia	-17.4333	-65.7166	4x
704950	Alqa Pitikalla	Solanum	stn	S. stenotomum subsp. stenotomum	10.18730/B0N0	Bolivia	-17.4333	-65.7166	2x
704951	Keni	Solanum	adg	S. tuberosum subsp. andigena	10.18730/B0P1	Bolivia	-17.4333	-65.7166	4x
704952	Wila Naira	Solanum	adg	S. tuberosum subsp. andigena	10.18730/B0Q2	Bolivia	-17.4333	-65.7166	4x
704953	Pacena	Solanum	adg	S. tuberosum subsp. andigena	10.18730/B0R3	Bolivia	-17.4333	-65.7166	4x
704954	Kunurana	Solanum	adg	S. tuberosum subsp. andigena	10.18730/B0S4	Bolivia	-17.4333	-65.7166	4x
704956	Challania	Solanum	stn	S. stenotomum subsp. stenotomum	10.18730/B0T5	Bolivia	-17.4333	-65.7166	2x
704957	Yuraq Runa	Solanum	adg	S. tuberosum subsp. andigena	10.18730/B0V6	Bolivia	-17.4333	-65.7166	4x
704958	Runa Yanapali	Solanum	adg	S. tuberosum subsp. andigena	10.18730/B0W7	Bolivia	-17.4333	-65.7166	4x
704959	Unknown	Solanum	sol	Hyb	10.18730/B0X8	Bolivia	-17.4333	-65.7166	4x
704960	Cachuna	Solanum	sol	Hyb	10.18730/B0Y9	Bolivia	-17.4333	-65.7166	2x
704961	Yana Imilla	Solanum	adg	S. tuberosum subsp. andigena	10.18730/B0ZA	Bolivia	-17.4333	-65.7166	4x
704962	Collareja	Solanum	adg	S. tuberosum subsp. andigena	10.18730/B10B	Bolivia	-17.4333	-65.7166	4x
704963	Manzana	Solanum	adg	S. tuberosum subsp. andigena	10.18730/B11C	Bolivia	-17.4333	-65.7166	4x
704964	Sutumari	Solanum	adg	S. tuberosum subsp. andigena	10.18730/B12D	Bolivia	-17.4333	-65.7166	4x
704966	Pali	Solanum	adg	S. tuberosum subsp. andigena	10.18730/B14F	Bolivia	-17.4333	-65.7166	4x
704967	Wila Imilla	Solanum	adg	S. tuberosum subsp. andigena	10.18730/B15G	Bolivia	-17.4333	-65.7166	4x
704968	Unknown	Solanum	adg	S. tuberosum subsp. andigena	10.18730/B16H	Bolivia	-16.38	-68.5	4x
704969	Unknown	Solanum	stn	S. stenotomum subsp. stenotomum	10.18730/B17J	Bolivia			2x
704970	Pulupapa	Solanum	stn	S. stenotomum subsp. stenotomum	10.18730/B18K	Bolivia	-19.83	-65.5	2x
704971	Milagro	Solanum	adg	S. tuberosum subsp. andigena	10.18730/B19M	Bolivia	-17.7666	-67.4833	4x
704972	Unknown	Solanum	adg	S. tuberosum subsp. andigena	10.18730/B1AN	Bolivia	-17.7666	-67.4833	4x
704973	Pumeka	Solanum	adg	S. tuberosum subsp. andigena	10.18730/B1BP	Bolivia	-19.4844	-65.65	4x
704975	Malcacu Pura	Solanum	adg	S. tuberosum subsp. andigena	10.18730/B1DR	Bolivia	-16.5	-68.15	4x
704977	Makasa	Solanum	cha	chaucha	10.18730/B1FT	Bolivia	-18.9333	-65.8	3x
704978	Chaeka	Solanum	stn	S. stenotomum subsp. stenotomum	10.18730/B1GV	Bolivia	-18.9333	-65.8	2x
704980	Urna Cuchni	Solanum	adg	S. tuberosum subsp. andigena	10.18730/B1HW	Bolivia	-19.7938	-65.5027	4x
704985	Jalka Sillani	Solanum	adg	S. tuberosum subsp. andigena	10.18730/B1P~	Bolivia	-19.5505	-65.4533	4x
704986	Chirca	Solanum	adg	S. tuberosum subsp. andigena	10.18730/B1Q$	Bolivia	-19.4666	-65.8	4x
704987	Yana Runa	Solanum	adg	S. tuberosum subsp. andigena	10.18730/B1R=	Bolivia	-19.8936	-65.4822	4x
704988	Palka Imilla	Solanum	adg	S. tuberosum subsp. andigena	10.18730/B1SU	Bolivia	-19.7366	-65.9261	4x
704989	Unknown	Solanum	adg	S. tuberosum subsp. andigena	10.18730/B1T0	Bolivia	-19.5666	-65.8666	4x
704990	Caillu	Solanum	adg	S. tuberosum subsp. andigena	10.18730/B1V1	Bolivia	-19.33	-66	4x
704991	Wila Coyu	Solanum	adg	S. tuberosum subsp. andigena	10.18730/B1W2	Bolivia			4x
704993	Lizuli	Solanum	adg	S. tuberosum subsp. andigena	10.18730/B1Y4	Bolivia	-18.9	-66.7666	4x
704994	Pepino	Solanum	stn	S. stenotomum subsp. stenotomum	10.18730/B1Z5	Bolivia	-18.9	-66.7666	3x
704995	Chogllo Papa	Solanum	adg	S. tuberosum subsp. andigena	10.18730/B206	Bolivia	-18.9	-66.7666	4x
704998	Papa Blanca	Solanum	adg	S. tuberosum subsp. andigena	10.18730/B228	Bolivia	-19.5836	-65.753	4x
704999	Manzanilla	Solanum	adg	S. tuberosum subsp. andigena	10.18730/B239	Bolivia	-19.33	-66	4x
705001	Unknown	Solanum	adg	S. tuberosum subsp. andigena	10.18730/B24A	Bolivia	-19.33	-66	4x
705002	Tingipaya	Solanum	adg	S. tuberosum subsp. andigena	10.18730/B25B	Bolivia	-19.33	-66	4x
705004	Unknown	Solanum	adg	S. tuberosum subsp. andigena	10.18730/B27D	Bolivia	-19.5333	-65.7166	4x
705005	Torocallu	Solanum	adg	S. tuberosum subsp. andigena	10.18730/B28E	Bolivia	-17.4333	-65.7166	4x
705006	Unknown	Solanum	tbr	S. tuberosum subsp. tuberosum	10.18730/B29F	Chile			4x
705007	Camota	Solanum	tbr	S. tuberosum subsp. tuberosum	10.18730/B2AG	Chile	-43.2166	-73.7	4x
705008	Rosina Ojona	Solanum	tbr	S. tuberosum subsp. tuberosum	10.18730/B2BH	Chile	-43.1166	-73.7104	4x
705009	Purranca	Solanum	tbr	S. tuberosum subsp. tuberosum	10.18730/B2CJ	Chile	-43.2166	-73.6166	4x
705010	Papa Del Cura	Solanum	tbr	S. tuberosum subsp. tuberosum	10.18730/B2DK	Chile	-34.9166	-71.2833	4x
705011	Murta	Solanum	tbr	S. tuberosum subsp. tuberosum	10.18730/B2EM	Chile			4x
705012	Unknown	Solanum	tbr	S. tuberosum subsp. tuberosum	10.18730/B2FN	Chile	-43.2166	-73.6166	4x
705013	Barrancas	Solanum	tbr	S. tuberosum subsp. tuberosum	10.18730/B2GP	Chile	-43.1166	-73.7104	4x
705014	Guadachos Colorados	Solanum	tbr	S. tuberosum subsp. tuberosum	10.18730/B2HQ	Chile	-43.1166	-73.7104	4x
705015	Unknown	Solanum	tbr	S. tuberosum subsp. tuberosum	10.18730/B2JR	Chile	-42.6666	-73.9166	4x
705016	Chamizuda	Solanum	tbr	S. tuberosum subsp. tuberosum	10.18730/B2KS	Chile	-42.4	-73.4463	2x
705018	Estrella	Solanum	tbr	S. tuberosum subsp. tuberosum	10.18730/B2MT	Chile	-43.1333	-73.6666	4x
705019	Barones	Solanum	tbr	S. tuberosum subsp. tuberosum	10.18730/B2NV	Chile	-42.4	-73.4463	4x
705020	Rosada	Solanum	tbr	S. tuberosum subsp. tuberosum	10.18730/B2PW	Chile	-43.1166	-73.7104	4x
705021	Gualatito	Solanum	tbr	S. tuberosum subsp. tuberosum	10.18730/B2QX	Chile	-43.1166	-73.7104	4x
705022	Azul	Solanum	tbr	S. tuberosum subsp. tuberosum	10.18730/B2RY	Chile	-42.4	-73.4463	4x
705023	Chulla	Solanum	tbr	S. tuberosum subsp. tuberosum	10.18730/B2SZ	Chile	-42.6333	-74.1166	4x
705024	Pachcona	Solanum	tbr	S. tuberosum subsp. tuberosum	10.18730/B2T*	Chile	-42.6333	-74.1166	4x
705026	Francesa Negra	Solanum	tbr	S. tuberosum subsp. tuberosum	10.18730/B2W$	Chile	-42.9833	-73.5833	4x
705027	Notra	Solanum	tbr	S. tuberosum subsp. tuberosum	10.18730/B2X=	Chile	-42.8666	-73.7333	4x
705028	Azul	Solanum	tbr	S. tuberosum subsp. tuberosum	10.18730/B2YU	Chile			4x
705029	Unknown	Solanum	tbr	S. tuberosum subsp. tuberosum	10.18730/B2Z0	Chile	-42.9833	-73.5833	4x
705030	Clavela	Solanum	tbr	S. tuberosum subsp. tuberosum	10.18730/B301	Chile	-42.6666	-73.9166	4x
705032	Arom	Solanum	tbr	S. tuberosum subsp. tuberosum	10.18730/B312	Chile	-42.6666	-73.9166	4x
705033	Unknown	Solanum	tbr	S. tuberosum subsp. tuberosum	10.18730/B323	Chile	-42.6666	-73.9166	4x
705034	Valdiviana	Solanum	gon	s. stenotomum subsp. goniocalyx	10.18730/B334	Chile	-42.6666	-73.9166	2x
705036	Unknown	Solanum	tbr	S. tuberosum subsp. tuberosum	10.18730/B345	Chile	-42.6666	-73.9166	4x
705038	Unknown	Solanum	tbr	S. tuberosum subsp. tuberosum	10.18730/B356	Chile	-42.6666	-73.9166	4x
705039	Unknown	Solanum	tbr	S. tuberosum subsp. tuberosum	10.18730/B367	Chile	-42.6666	-73.9166	4x
705041	Unknown	Solanum	tbr	S. tuberosum subsp. tuberosum	10.18730/B389	Chile	-42.6666	-73.9166	4x
705043	Unknown	Solanum	tbr	S. tuberosum subsp. tuberosum	10.18730/B3AB	Chile	-42.6666	-73.9166	4x
705044	Unknown	Solanum	tbr	S. tuberosum subsp. tuberosum	10.18730/B3BC	Chile	-42.6666	-73.9166	4x
705045	Estrella	Solanum	tbr	S. tuberosum subsp. tuberosum	10.18730/B3CD	Chile	-42.6666	-73.9166	4x
705046	Unknown	Solanum	tbr	S. tuberosum subsp. tuberosum	10.18730/B3DE	Chile	-42.6666	-73.9166	4x
705047	Rosada	Solanum	tbr	S. tuberosum subsp. tuberosum	10.18730/B3EF	Chile	-42.6666	-73.9166	4x
705048	Unknown	Solanum	tbr	S. tuberosum subsp. tuberosum	10.18730/B3FG	Chile	-42.6666	-73.9166	4x
705049	Unknown	Solanum	tbr	S. tuberosum subsp. tuberosum	10.18730/B3GH	Chile	-42.6666	-73.9166	4x
705050	Clavela Holandesa	Solanum	tbr	S. tuberosum subsp. tuberosum	10.18730/B3HJ	Chile	-42.6666	-73.9166	4x
705051	Corahila	Solanum	tbr	S. tuberosum subsp. tuberosum	10.18730/B3JK	Chile	-42.6666	-73.9166	4x
705052	Unknown	Solanum	tbr	S. tuberosum subsp. tuberosum	10.18730/B3KM	Chile	-42.6666	-73.9166	4x
705053	Unknown	Solanum	tbr	S. tuberosum subsp. tuberosum	10.18730/B3MN	Chile	-42.6666	-73.9166	4x
705054	Unknown	Solanum	tbr	S. tuberosum subsp. tuberosum	10.18730/B3NP	Chile	-42.6666	-73.9166	2x?
705055	Unknown	Solanum	tbr	S. tuberosum subsp. tuberosum	10.18730/B3PQ	Chile	-42.6666	-73.9166	4x
705056	Huinca	Solanum	tbr	S. tuberosum subsp. tuberosum	10.18730/B3QR	Chile	-43.2166	-73.7	4x
705057	Cauchao	Solanum	tbr	S. tuberosum subsp. tuberosum	10.18730/B3RS	Chile	-43.1166	-73.6166	4x
705059	Unknown	Solanum	tbr	S. tuberosum subsp. tuberosum	10.18730/B3ST	Chile	-42.6666	-73.9166	4x
705061	Unknown	Solanum	tbr	S. tuberosum subsp. tuberosum	10.18730/B3TV	Chile	-42.6666	-73.9166	4x
705062	Araucana	Solanum	tbr	S. tuberosum subsp. tuberosum	10.18730/B3VW	Chile	-42.6666	-73.9166	4x
705063	Barcaza	Solanum	tbr	S. tuberosum subsp. tuberosum	10.18730/B3WX	Chile	-42.6666	-73.9166	4x
705064	Llanquihuana	Solanum	tbr	S. tuberosum subsp. tuberosum	10.18730/B3XY	Chile	-42.6666	-73.9166	4x
705065	Flor Blanca	Solanum	tbr	S. tuberosum subsp. tuberosum	10.18730/B3YZ	Chile	-42.6666	-73.9166	4x
705066	Gualatito	Solanum	tbr	S. tuberosum subsp. tuberosum	10.18730/B3Z*	Chile	-42.4833	-73.7666	4x
705068	Unknown	Solanum	tbr	S. tuberosum subsp. tuberosum	10.18730/B40~	Chile	-42.4833	-73.7666	4x
705069	Unknown	Solanum	tbr	S. tuberosum subsp. tuberosum	10.18730/B41$	Chile	-42.4833	-73.7666	4x
705072	Unknown	Solanum	tbr	S. tuberosum subsp. tuberosum	10.18730/B42=	Chile	-42.6666	-73.9166	4x
705073	Unknown	Solanum	tbr	S. tuberosum subsp. tuberosum	10.18730/B43U	Chile	-42.6666	-73.9166	4x
705074	Unknown	Solanum	tbr	S. tuberosum subsp. tuberosum	10.18730/B440	Chile	-42.6666	-73.9166	4x
705078	Zapatona	Solanum	tbr	S. tuberosum subsp. tuberosum	10.18730/B484	Chile	-42.6666	-73.9166	4x
705079	Unknown	Solanum	phu	S. phureja	10.18730/B495	Colombia			2x
705082	Tocana Rosada	Solanum	adg	S. tuberosum subsp. andigena	10.18730/B4B7	Colombia	5.0833	-73.6166	4x
705083	Tocana Blanca	Solanum	adg	S. tuberosum subsp. andigena	10.18730/B4C8	Colombia	4.5166	-75.6333	4x
705084	Argentina Colorada	Solanum	adg	S. tuberosum subsp. andigena	10.18730/B4D9	Colombia	5.5166	-72.8833	4x
705085	Panqueva	Solanum	adg	S. tuberosum subsp. andigena	10.18730/B4EA	Colombia	5.5166	-72.8833	4x
705086	Chata	Solanum	adg	S. tuberosum subsp. andigena	10.18730/B4FB	Colombia	5.5166	-72.8833	4x
705087	Carriza	Solanum	adg	S. tuberosum subsp. andigena	10.18730/B4GC	Colombia	5.5166	-72.8833	4x
705088	Chava Negra	Solanum	adg	S. tuberosum subsp. andigena	10.18730/B4HD	Colombia	5.5166	-72.8833	4x
705089	Clavellina	Solanum	adg	S. tuberosum subsp. andigena	10.18730/B4JE	Colombia	5.5166	-72.8833	4x
705090	Cuanuza	Solanum	adg	S. tuberosum subsp. andigena	10.18730/B4KF	Colombia	5.95	-72.95	4x
705091	Extranjera Grande	Solanum	adg	S. tuberosum subsp. andigena	10.18730/B4MG	Colombia	6.3333	-72.5833	4x
705092	Unknown	Solanum	adg	S. tuberosum subsp. andigena	10.18730/B4NH	Colombia	6.1833	-72.4833	4x
705093	Extranjera	Solanum	adg	S. tuberosum subsp. andigena	10.18730/B4PJ	Colombia	6.4	-72.45	4x
705094	Unknown	Solanum	adg	S. tuberosum subsp. andigena	10.18730/B4QK	Colombia	6.4	-72.45	4x
705096	Unknown	Solanum	adg	S. tuberosum subsp. andigena	10.18730/B4SN	Colombia	6.45	-72.4166	4x
705097	Barrosas	Solanum	adg	S. tuberosum subsp. andigena	10.18730/B4TP	Colombia	7.2	-72.75	4x
705098	Manzana	Solanum	adg	S. tuberosum subsp. andigena	10.18730/B4VQ	Colombia	6.7	-72.7333	4x
705099	Arrayana	Solanum	adg	S. tuberosum subsp. andigena	10.18730/B4WR	Colombia	6.8666	-72.8666	4x
705100	Pana Pintada	Solanum	adg	S. tuberosum subsp. andigena	10.18730/B4XS	Colombia	6.8666	-72.8666	4x
705101	Cuatroja	Solanum	adg	S. tuberosum subsp. andigena	10.18730/B4YT	Colombia	7.8166	-72.767	4x
705102	Barrosa	Solanum	adg	S. tuberosum subsp. andigena	10.18730/B4ZV	Colombia	7.8166	-72.767	4x
705103	Carriza	Solanum	adg	S. tuberosum subsp. andigena	10.18730/B50W	Colombia	7.2	-72.75	4x
705104	Pastusa Blanca	Solanum	adg	S. tuberosum subsp. andigena	10.18730/B51X	Colombia	5.6166	-73.3333	4x
705105	Manzana	Solanum	adg	S. tuberosum subsp. andigena	10.18730/B52Y	Colombia	5.6166	-73.3333	4x
705106	Raizuda Blanca	Solanum	adg	S. tuberosum subsp. andigena	10.18730/B53Z	Colombia	5.6166	-73.3333	4x
705108	Manizalina	Solanum	adg	S. tuberosum subsp. andigena	10.18730/B55~	Colombia	1.2166	-77.2666	4x
705109	Barrosa	Solanum	adg	S. tuberosum subsp. andigena	10.18730/B56$	Colombia	7.5	-73.7833	4x
705110	Guata Chala	Solanum	adg	S. tuberosum subsp. andigena	10.18730/B57=	Colombia	0.8333	-77.6166	4x
705112	Brasila	Solanum	adg	S. tuberosum subsp. andigena	10.18730/B590	Colombia	0.9	-77.7833	4x
705115	Curipamba	Solanum	adg	S. tuberosum subsp. andigena	10.18730/B5C3	Colombia	1.2166	-77.2666	4x
705116	Unknown	Solanum	sol	Hyb	10.18730/B5D4	Colombia	1.2166	-77.2666	4x
705117	Unknown	Solanum	adg	S. tuberosum subsp. andigena	10.18730/B5E5	Colombia	1.2166	-77.2666	4x
705118	Guata Ojona Colorada	Solanum	adg	S. tuberosum subsp. andigena	10.18730/B5F6	Colombia	1.2166	-77.2666	4x
705120	Manzana	Solanum	adg	S. tuberosum subsp. andigena	10.18730/B5H8	Colombia	2.3833	-76.45	4x
705122	Guata Pamba	Solanum	adg	S. tuberosum subsp. andigena	10.18730/B5KA	Colombia	1.9952	-76.7736	4x
705123	Unknown	Solanum	adg	S. tuberosum subsp. andigena	10.18730/B5MB	Colombia	5.3	-74.0666	4x
705124	Espaldona Blanca	Solanum	adg	S. tuberosum subsp. andigena	10.18730/B5NC	Colombia	5.3	-74.0666	4x
[truncated: 1,861 more rows]
